# Supplementary material for: The glutathione import system satisfies the Staphylococcus aureus nutrient sulfur requirement and promotes interspecies competition
Source: PLoS Genet. 2023 Jul 7;19(7):e1010834. doi: 10.1371/journal.pgen.1010834 (PMC10355420; doi:10.1371/journal.pgen.1010834)
Supplement: S1 Data Table — (XLSX) [file pgen.1010834.s014.xlsx]

## Sheet: Fig. 1A
	no sulfur (-S)									25 µM cystine (CSSC)									25 µM GSSG									50 µM GSH
time (h)	T1	T2	T3	T4	T5	T6	Mean	SEM		T1	T2	T3	T4	T5	T6	Mean	SEM		T1	T2	T3	T4	T5	T6	Mean	SEM		T1	T2	T3	T4	T5	T6	Mean	SEM
1	0.01	0.01	0.01	0.01	0	0.01	0.00833333	0.002		-0.01	0.01	0	0	-0.01	0.02	0.00166667	0.005		0.01	0.01	0	0	0	0.02	0.00666667	0.003		0	0	0	0	0	0.01	0.00166667	0.001
2	0.01	0.02	0.01	0.01	0	0.02	0.0116667	0.002		-0.01	0.01	0	0.01	0	0.03	0.00666667	0.005		0.01	0.01	0.03	0.01	0	0.03	0.015	0.005		0	0.01	0	0	0	0.01	0.00333333	0.002
3	0.01	0.02	0.02	0.01	0.01	0.04	0.0183333	0.004		0.01	0.06	0.03	0.05	0.02	0.09	0.0433333	0.012		0.03	0.02	0.04	0.03	0.02	0.05	0.0316667	0.005		0.01	0.02	0.02	0.02	0.01	0.04	0.02	0.004
4	0.01	0.02	0.06	0.02	0.02	0.04	0.0283333	0.008		0.08	0.17	0.13	0.12	0.09	0.24	0.138333	0.024		0.04	0.06	0.11	0.04	0.04	0.12	0.0683333	0.015		0.03	0.05	0.07	0.03	0.03	0.07	0.0466667	0.009
5	0.02	0.03	0.2	0.02	0.02	0.04	0.055	0.029		0.22	0.35	0.32	0.29	0.22	0.46	0.31	0.036		0.06	0.11	0.28	0.07	0.11	0.23	0.143333	0.037		0.07	0.1	0.21	0.08	0.06	0.15	0.111667	0.025
6	0.02	0.03	0.24	0.02	0.02	0.05	0.0633333	0.036		0.4	0.58	0.51	0.49	0.36	0.68	0.503333	0.048		0.11	0.19	0.54	0.16	0.19	0.39	0.263333	0.069		0.14	0.2	0.4	0.16	0.13	0.24	0.211667	0.042
7	0.02	0.03	0.36	0.03	0.02	0.05	0.085	0.055		0.5	0.72	0.64	0.62	0.47	0.83	0.63	0.056		0.17	0.31	0.67	0.22	0.32	0.6	0.381667	0.083		0.22	0.33	0.54	0.24	0.21	0.38	0.32	0.052
8	0.02	0.04	0.4	0.03	0.03	0.05	0.095	0.06		0.59	0.83	0.73	0.72	0.53	0.97	0.728333	0.065		0.21	0.42	0.71	0.31	0.45	0.82	0.486667	0.095		0.34	0.46	0.61	0.37	0.31	0.58	0.445	0.052
9	0.03	0.04	0.25	0.03	0.05	0.06	0.0766667	0.034		0.68	0.92	0.79	0.8	0.58	1.1	0.811667	0.075		0.28	0.57	0.74	0.41	0.51	0.98	0.581667	0.102		0.42	0.67	0.58	0.47	0.43	0.74	0.551667	0.054
10	0.03	0.05	0.22	0.04	0.11	0.07	0.0866667	0.029		0.75	0.99	0.85	0.86	0.62	1.21	0.88	0.084		0.33	0.7	0.78	0.49	0.58	1.12	0.666667	0.111		0.48	0.83	0.59	0.54	0.5	0.87	0.635	0.07
11	0.04	0.06	0.23	0.05	0.16	0.08	0.103333	0.031		0.78	1.05	0.9	0.89	0.65	1.3	0.928333	0.092		0.39	0.82	0.83	0.52	0.66	1.21	0.738333	0.118		0.54	0.97	0.6	0.62	0.57	1	0.716667	0.085
12	0.05	0.09	0.24	0.07	0.19	0.09	0.121667	0.031		0.8	1.1	0.93	0.9	0.67	1.37	0.961667	0.099		0.43	0.95	0.87	0.57	0.72	1.29	0.805	0.124		0.6	1.09	0.61	0.7	0.65	1.11	0.793333	0.098
13	0.07	0.12	0.25	0.08	0.21	0.12	0.141667	0.03		0.82	1.14	0.96	0.9	0.68	1.42	0.986667	0.106		0.46	1.07	0.92	0.62	0.76	1.35	0.863333	0.13		0.63	1.18	0.63	0.74	0.71	1.16	0.841667	0.105
14	0.09	0.15	0.26	0.09	0.23	0.13	0.158333	0.03		0.82	1.17	0.99	0.9	0.69	1.45	1.00333	0.112		0.49	1.17	0.96	0.66	0.79	1.39	0.91	0.136		0.66	1.26	0.65	0.78	0.75	1.22	0.886667	0.114
15	0.12	0.17	0.28	0.1	0.24	0.14	0.175	0.029		0.81	1.2	1	0.89	0.7	1.49	1.015	0.117		0.54	1.25	1	0.69	0.81	1.43	0.953333	0.139		0.65	1.31	0.66	0.81	0.78	1.26	0.911667	0.122
16	0.13	0.18	0.29	0.11	0.26	0.15	0.186667	0.029		0.81	1.23	1.01	0.89	0.7	1.51	1.025	0.122		0.59	1.31	1.04	0.71	0.82	1.46	0.988333	0.141		0.64	1.36	0.68	0.83	0.79	1.3	0.933333	0.129
17	0.13	0.2	0.3	0.11	0.26	0.16	0.193333	0.031		0.81	1.25	1.02	0.88	0.7	1.53	1.03167	0.127		0.61	1.36	1.07	0.72	0.82	1.48	1.01	0.144		0.63	1.39	0.69	0.85	0.81	1.32	0.948333	0.133
18	0.14	0.2	0.31	0.12	0.27	0.16	0.2	0.031		0.81	1.27	1.02	0.88	0.7	1.55	1.03833	0.13		0.64	1.39	1.1	0.73	0.82	1.5	1.03	0.146		0.62	1.42	0.7	0.86	0.81	1.34	0.958333	0.137
19	0.15	0.22	0.33	0.12	0.27	0.17	0.21	0.032		0.81	1.29	1.03	0.87	0.71	1.57	1.04667	0.133		0.66	1.42	1.12	0.73	0.82	1.52	1.045	0.15		0.61	1.45	0.71	0.86	0.82	1.35	0.966667	0.142
Trial 1
				OD600		OD600								OD600		OD600							OD600		OD600							OD600		OD600
time (h)	OD600_1	OD600_2	OD600_3	Ave	Blank	blanked					OD600_1	OD600_2	OD600_3	Ave	Blank	blanked				OD600_1	OD600_2	OD600_3	Ave	Blank	blanked				OD600_1	OD600_2	OD600_3	Ave	Blank	blanked
1	0.102	0.093	0.088	0.0943333	0.088	0.00633333					0.089	0.09	0.089	0.0893333	0.095	-0.00566667				0.109	0.088	0.086	0.0943333	0.086	0.00833333				0.086	0.086	0.086	0.086	0.089	-0.003
2	0.103	0.094	0.089	0.0953333	0.088	0.00733333					0.089	0.091	0.09	0.09	0.096	-0.006				0.106	0.089	0.088	0.0943333	0.086	0.00833333				0.088	0.087	0.086	0.087	0.089	-0.002
3	0.106	0.094	0.089	0.0963333	0.088	0.00833333					0.106	0.103	0.113	0.107333	0.096	0.0113333				0.13	0.113	0.098	0.113667	0.085	0.0286667				0.105	0.099	0.089	0.0976667	0.088	0.00966667
4	0.108	0.096	0.098	0.100667	0.088	0.0126667					0.181	0.173	0.165	0.173	0.096	0.077				0.131	0.117	0.115	0.121	0.085	0.036				0.115	0.115	0.112	0.114	0.089	0.025
5	0.12	0.112	0.095	0.109	0.088	0.021					0.324	0.315	0.304	0.314333	0.096	0.218333				0.153	0.14	0.135	0.142667	0.085	0.0576667				0.165	0.157	0.14	0.154	0.088	0.066
6	0.12	0.115	0.096	0.110333	0.088	0.0223333					0.496	0.485	0.497	0.492667	0.096	0.396667				0.2	0.186	0.187	0.191	0.085	0.106				0.248	0.238	0.205	0.230333	0.088	0.142333
7	0.118	0.103	0.113	0.111333	0.088	0.0233333					0.594	0.583	0.601	0.592667	0.097	0.495667				0.27	0.248	0.248	0.255333	0.085	0.170333				0.344	0.31	0.261	0.305	0.089	0.216
8	0.112	0.108	0.117	0.112333	0.088	0.0243333					0.687	0.686	0.699	0.690667	0.096	0.594667				0.318	0.288	0.292	0.299333	0.085	0.214333				0.478	0.442	0.368	0.429333	0.088	0.341333
9	0.115	0.112	0.123	0.116667	0.088	0.0286667					0.771	0.777	0.792	0.78	0.096	0.684				0.384	0.349	0.35	0.361	0.085	0.276				0.541	0.518	0.473	0.510667	0.088	0.422667
10	0.122	0.116	0.128	0.122	0.088	0.034					0.827	0.841	0.855	0.841	0.096	0.745				0.441	0.395	0.401	0.412333	0.085	0.327333				0.603	0.576	0.522	0.567	0.089	0.478
11	0.125	0.121	0.134	0.126667	0.088	0.0386667					0.861	0.88	0.893	0.878	0.096	0.782				0.505	0.448	0.458	0.470333	0.085	0.385333				0.672	0.647	0.578	0.632333	0.089	0.543333
12	0.138	0.131	0.148	0.139	0.088	0.051					0.882	0.905	0.913	0.9	0.096	0.804				0.559	0.494	0.503	0.518667	0.085	0.433667				0.718	0.701	0.643	0.687333	0.088	0.599333
13	0.166	0.15	0.165	0.160333	0.089	0.0713333					0.89	0.923	0.924	0.912333	0.096	0.816333				0.59	0.518	0.528	0.545333	0.086	0.459333				0.747	0.734	0.688	0.723	0.089	0.634
14	0.183	0.17	0.191	0.181333	0.088	0.0933333					0.89	0.926	0.927	0.914333	0.096	0.818333				0.624	0.554	0.56	0.579333	0.085	0.494333				0.767	0.752	0.723	0.747333	0.089	0.658333
15	0.227	0.19	0.198	0.205	0.089	0.116					0.881	0.915	0.92	0.905333	0.096	0.809333				0.668	0.596	0.605	0.623	0.085	0.538				0.742	0.731	0.737	0.736667	0.089	0.647667
16	0.235	0.202	0.204	0.213667	0.088	0.125667					0.879	0.912	0.918	0.903	0.096	0.807				0.711	0.641	0.659	0.670333	0.085	0.585333				0.731	0.721	0.728	0.726667	0.089	0.637667
17	0.241	0.21	0.209	0.22	0.089	0.131					0.877	0.915	0.919	0.903667	0.096	0.807667				0.746	0.674	0.676	0.698667	0.085	0.613667				0.725	0.712	0.718	0.718333	0.088	0.630333
18	0.255	0.218	0.221	0.231333	0.089	0.142333					0.877	0.916	0.922	0.905	0.096	0.809				0.773	0.698	0.713	0.728	0.085	0.643				0.72	0.705	0.714	0.713	0.089	0.624
19	0.266	0.219	0.234	0.239667	0.089	0.150667					0.88	0.918	0.927	0.908333	0.096	0.812333				0.793	0.721	0.717	0.743667	0.085	0.658667				0.702	0.669	0.711	0.694	0.089	0.605
Trial 2
				OD600		OD600								OD600		OD600							OD600		OD600							OD600		OD600
time (h)	OD600_1	OD600_2	OD600_3	Ave	Blank	blanked					OD600_1	OD600_2	OD600_3	Ave	Blank	blanked				OD600_1	OD600_2	OD600_3	Ave	Blank	blanked				OD600_1	OD600_2	OD600_3	Ave	Blank	blanked
1	0.092	0.09	0.108	0.0966667	0.082	0.0146667					0.09	0.095	0.091	0.092	0.085	0.007				0.094	0.094	0.093	0.0936667	0.084	0.00966667				0.09	0.089	0.089	0.0893333	0.00433333	0.085
2	0.092	0.091	0.108	0.097	0.082	0.015					0.093	0.098	0.094	0.095	0.085	0.01				0.095	0.095	0.095	0.095	0.084	0.011				0.091	0.091	0.09	0.0906667	0.00566667	0.085
3	0.095	0.093	0.112	0.1	0.082	0.018					0.121	0.155	0.156	0.144	0.084	0.06				0.108	0.107	0.102	0.105667	0.084	0.0216667				0.1	0.102	0.099	0.100333	0.0153333	0.085
4	0.099	0.1	0.115	0.104667	0.082	0.0226667					0.201	0.284	0.277	0.254	0.084	0.17				0.144	0.147	0.129	0.14	0.084	0.056				0.133	0.14	0.136	0.136333	0.0513333	0.085
5	0.102	0.107	0.123	0.110667	0.082	0.0286667					0.348	0.478	0.471	0.432333	0.084	0.348333				0.203	0.208	0.176	0.195667	0.084	0.111667				0.183	0.193	0.186	0.187333	0.102333	0.085
6	0.104	0.101	0.13	0.111667	0.082	0.0296667					0.537	0.733	0.722	0.664	0.084	0.58				0.268	0.284	0.27	0.274	0.084	0.19				0.281	0.287	0.273	0.280333	0.195333	0.085
7	0.105	0.106	0.139	0.116667	0.082	0.0346667					0.67	0.886	0.857	0.804333	0.084	0.720333				0.398	0.403	0.39	0.397	0.084	0.313				0.407	0.421	0.41	0.412667	0.327667	0.085
8	0.114	0.108	0.142	0.121333	0.082	0.0393333					0.728	1.038	0.979	0.915	0.084	0.831				0.491	0.522	0.495	0.502667	0.084	0.418667				0.544	0.554	0.534	0.544	0.459	0.085
9	0.115	0.111	0.143	0.123	0.082	0.041					0.782	1.156	1.085	1.00767	0.084	0.923667				0.633	0.696	0.63	0.653	0.084	0.569				0.787	0.787	0.704	0.759333	0.674333	0.085
10	0.122	0.123	0.157	0.134	0.082	0.052					0.822	1.237	1.177	1.07867	0.084	0.994667				0.763	0.871	0.714	0.782667	0.084	0.698667				0.944	0.947	0.845	0.912	0.827	0.085
11	0.138	0.134	0.167	0.146333	0.082	0.0643333					0.86	1.293	1.253	1.13533	0.084	1.05133				0.886	1.011	0.802	0.899667	0.084	0.815667				1.087	1.093	0.977	1.05233	0.967333	0.085
12	0.167	0.156	0.198	0.173667	0.083	0.0906667					0.894	1.332	1.32	1.182	0.085	1.097				1.011	1.157	0.924	1.03067	0.084	0.946667				1.195	1.203	1.118	1.172	1.087	0.085
13	0.235	0.175	0.21	0.206667	0.083	0.123667					0.927	1.358	1.381	1.222	0.084	1.138				1.129	1.262	1.064	1.15167	0.084	1.06767				1.279	1.298	1.225	1.26733	1.18233	0.085
14	0.242	0.216	0.227	0.228333	0.082	0.146333					0.964	1.379	1.429	1.25733	0.084	1.17333				1.237	1.333	1.183	1.251	0.084	1.167				1.357	1.372	1.297	1.342	1.257	0.085
15	0.275	0.242	0.238	0.251667	0.083	0.168667					0.993	1.395	1.468	1.28533	0.084	1.20133				1.315	1.396	1.282	1.331	0.084	1.247				1.42	1.429	1.346	1.39833	1.31333	0.085
16	0.293	0.248	0.25	0.263667	0.082	0.181667					1.026	1.409	1.498	1.311	0.084	1.227				1.367	1.443	1.366	1.392	0.084	1.308				1.472	1.48	1.381	1.44433	1.35933	0.085
17	0.31	0.265	0.261	0.278667	0.082	0.196667					1.055	1.425	1.524	1.33467	0.084	1.25067				1.404	1.478	1.436	1.43933	0.084	1.35533				1.513	1.52	1.404	1.479	1.394	0.085
18	0.326	0.26	0.269	0.285	0.082	0.203					1.079	1.436	1.546	1.35367	0.085	1.26867				1.429	1.505	1.49	1.47467	0.084	1.39067				1.549	1.549	1.422	1.50667	1.42067	0.086
19	0.339	0.277	0.281	0.299	0.082	0.217					1.104	1.446	1.562	1.37067	0.085	1.28567				1.454	1.528	1.533	1.505	0.084	1.421				1.579	1.578	1.434	1.53033	1.44533	0.085
Trial 3
				OD600		OD600								OD600		OD600							OD600		OD600							OD600		OD600
time (h)	OD600_1	OD600_2	OD600_3	Ave	Blank	blanked					OD600_1	OD600_2	OD600_3	Ave	Blank	blanked				OD600_1	OD600_2	OD600_3	Ave	Blank	blanked				OD600_1	OD600_2	OD600_3	Ave	Blank	blanked
1	0.097	0.088	0.1	0.095	0.089	0.006					0.089	0.086	0.086	0.087	0.086	0.001				0.086	0.089	0.086	0.087	0.084	0.003				0.086	0.087	0.09	0.0876667	0.085	0.00266667
2	0.097	0.09	0.102	0.0963333	0.089	0.00733333					0.091	0.089	0.089	0.0896667	0.086	0.00366667				0.121	0.119	0.091	0.110333	0.084	0.0263333				0.087	0.088	0.092	0.089	0.085	0.004
3	0.103	0.107	0.12	0.11	0.089	0.021					0.12	0.106	0.115	0.113667	0.086	0.0276667				0.117	0.125	0.125	0.122333	0.084	0.0383333				0.101	0.098	0.111	0.103333	0.086	0.0173333
4	0.153	0.142	0.161	0.152	0.088	0.064					0.219	0.211	0.214	0.214667	0.086	0.128667				0.183	0.195	0.189	0.189	0.084	0.105				0.156	0.154	0.16	0.156667	0.086	0.0706667
5	0.282	0.275	0.294	0.283667	0.088	0.195667					0.405	0.401	0.405	0.403667	0.086	0.317667				0.357	0.371	0.362	0.363333	0.083	0.280333				0.303	0.301	0.295	0.299667	0.085	0.214667
6	0.342	0.321	0.333	0.332	0.088	0.244					0.588	0.587	0.6	0.591667	0.086	0.505667				0.629	0.63	0.619	0.626	0.083	0.543				0.49	0.496	0.485	0.490333	0.086	0.404333
7	0.455	0.438	0.449	0.447333	0.088	0.359333					0.714	0.718	0.731	0.721	0.086	0.635				0.745	0.753	0.747	0.748333	0.083	0.665333				0.616	0.632	0.626	0.624667	0.085	0.539667
8	0.465	0.485	0.504	0.484667	0.088	0.396667					0.805	0.811	0.817	0.811	0.085	0.726				0.781	0.795	0.792	0.789333	0.083	0.706333				0.689	0.695	0.695	0.693	0.085	0.608
9	0.272	0.311	0.417	0.333333	0.088	0.245333					0.875	0.88	0.877	0.877333	0.086	0.791333				0.803	0.834	0.831	0.822667	0.084	0.738667				0.653	0.667	0.673	0.664333	0.086	0.578333
10	0.264	0.284	0.375	0.307667	0.088	0.219667					0.932	0.938	0.932	0.934	0.085	0.849				0.854	0.88	0.864	0.866	0.083	0.783				0.667	0.671	0.683	0.673667	0.086	0.587667
11	0.276	0.293	0.386	0.318333	0.088	0.230333					0.98	0.986	0.977	0.981	0.086	0.895				0.902	0.921	0.91	0.911	0.083	0.828				0.678	0.681	0.695	0.684667	0.085	0.599667
12	0.288	0.305	0.394	0.329	0.088	0.241					1.018	1.024	1.013	1.01833	0.086	0.932333				0.945	0.969	0.957	0.957	0.083	0.874				0.685	0.69	0.709	0.694667	0.085	0.609667
13	0.306	0.313	0.407	0.342	0.088	0.254					1.049	1.054	1.044	1.049	0.085	0.964				0.985	1.012	1.005	1.00067	0.083	0.917667				0.699	0.71	0.73	0.713	0.085	0.628
14	0.317	0.325	0.412	0.351333	0.088	0.263333					1.074	1.078	1.067	1.073	0.085	0.988				1.022	1.057	1.051	1.04333	0.084	0.959333				0.713	0.731	0.747	0.730333	0.085	0.645333
15	0.333	0.333	0.423	0.363	0.088	0.275					1.091	1.093	1.083	1.089	0.085	1.004				1.057	1.099	1.097	1.08433	0.083	1.00133				0.73	0.747	0.764	0.747	0.086	0.661
16	0.351	0.341	0.431	0.374333	0.088	0.286333					1.103	1.103	1.091	1.099	0.085	1.014				1.089	1.138	1.134	1.12033	0.083	1.03733				0.743	0.763	0.778	0.761333	0.086	0.675333
17	0.371	0.349	0.441	0.387	0.088	0.299					1.113	1.112	1.093	1.106	0.085	1.021				1.119	1.173	1.169	1.15367	0.083	1.07067				0.754	0.777	0.792	0.774333	0.085	0.689333
18	0.397	0.36	0.451	0.402667	0.088	0.314667					1.116	1.116	1.092	1.108	0.085	1.023				1.146	1.203	1.2	1.183	0.083	1.1				0.765	0.79	0.805	0.786667	0.085	0.701667
19	0.414	0.368	0.461	0.414333	0.088	0.326333					1.119	1.121	1.094	1.11133	0.085	1.02633				1.17	1.226	1.221	1.20567	0.083	1.12267				0.773	0.797	0.817	0.795667	0.086	0.709667
Trial 4
				OD600		OD600								OD600		OD600							OD600		OD600							OD600		OD600
time (h)	OD600_1	OD600_2	OD600_3	Ave	Blank	blanked					OD600_1	OD600_2	OD600_3	Ave	Blank	blanked				OD600_1	OD600_2	OD600_3	Ave	Blank	blanked				OD600_1	OD600_2	OD600_3	Ave	Blank	blanked
1	0.089	0.093	0.086	0.0893333	0.084	0.00533333					0.096	0.087	0.086	0.0896667	0.085	0.00466667				0.087	0.088	0.086	0.087	0.086	0.001				0.09	0.086	0.087	0.0876667	0.085	0.00266667
2	0.089	0.097	0.087	0.091	0.084	0.007					0.098	0.089	0.087	0.0913333	0.085	0.00633333				0.088	0.09	0.114	0.0973333	0.085	0.0123333				0.091	0.087	0.089	0.089	0.085	0.004
3	0.094	0.101	0.096	0.097	0.084	0.013					0.134	0.132	0.128	0.131333	0.084	0.0473333				0.111	0.113	0.107	0.110333	0.085	0.0253333				0.102	0.092	0.114	0.102667	0.085	0.0176667
4	0.102	0.105	0.099	0.102	0.084	0.018					0.211	0.196	0.193	0.2	0.085	0.115				0.124	0.121	0.122	0.122333	0.085	0.0373333				0.125	0.116	0.117	0.119333	0.085	0.0343333
5	0.099	0.113	0.097	0.103	0.084	0.019					0.387	0.377	0.367	0.377	0.085	0.292				0.16	0.15	0.153	0.154333	0.085	0.0693333				0.174	0.158	0.153	0.161667	0.085	0.0766667
6	0.101	0.107	0.108	0.105333	0.084	0.0213333					0.585	0.573	0.566	0.574667	0.085	0.489667				0.259	0.237	0.241	0.245667	0.085	0.160667				0.262	0.24	0.235	0.245667	0.085	0.160667
7	0.105	0.118	0.108	0.110333	0.083	0.0273333					0.704	0.697	0.696	0.699	0.084	0.615				0.321	0.304	0.296	0.307	0.085	0.222				0.352	0.322	0.31	0.328	0.084	0.244
8	0.108	0.122	0.117	0.115667	0.084	0.0316667					0.798	0.802	0.805	0.801667	0.084	0.717667				0.429	0.39	0.377	0.398667	0.085	0.313667				0.495	0.45	0.413	0.452667	0.085	0.367667
9	0.109	0.117	0.12	0.115333	0.084	0.0313333					0.878	0.887	0.891	0.885333	0.084	0.801333				0.533	0.483	0.477	0.497667	0.085	0.412667				0.582	0.559	0.536	0.559	0.085	0.474
10	0.12	0.128	0.122	0.123333	0.084	0.0393333					0.937	0.941	0.941	0.939667	0.084	0.855667				0.587	0.566	0.562	0.571667	0.085	0.486667				0.652	0.622	0.591	0.621667	0.085	0.536667
11	0.133	0.133	0.13	0.132	0.084	0.048					0.973	0.967	0.969	0.969667	0.084	0.885667				0.63	0.603	0.596	0.609667	0.085	0.524667				0.742	0.71	0.666	0.706	0.085	0.621
12	0.153	0.145	0.153	0.150333	0.083	0.0673333					0.989	0.977	0.983	0.983	0.084	0.899				0.683	0.651	0.64	0.658	0.085	0.573				0.806	0.786	0.747	0.779667	0.084	0.695667
13	0.162	0.164	0.163	0.163	0.084	0.079					0.991	0.98	0.986	0.985667	0.084	0.901667				0.733	0.7	0.694	0.709	0.085	0.624				0.846	0.833	0.802	0.827	0.085	0.742
14	0.172	0.167	0.172	0.170333	0.084	0.0863333					0.99	0.974	0.987	0.983667	0.084	0.899667				0.764	0.737	0.735	0.745333	0.085	0.660333				0.876	0.87	0.841	0.862333	0.085	0.777333
15	0.182	0.176	0.182	0.18	0.084	0.096					0.983	0.969	0.983	0.978333	0.084	0.894333				0.788	0.763	0.763	0.771333	0.085	0.686333				0.898	0.899	0.873	0.89	0.084	0.806
16	0.199	0.184	0.192	0.191667	0.084	0.107667					0.976	0.962	0.98	0.972667	0.084	0.888667				0.808	0.782	0.784	0.791333	0.085	0.706333				0.916	0.922	0.906	0.914667	0.084	0.830667
17	0.194	0.187	0.198	0.193	0.083	0.11					0.969	0.956	0.97	0.965	0.084	0.881				0.817	0.799	0.804	0.806667	0.085	0.721667				0.928	0.938	0.929	0.931667	0.084	0.847667
18	0.21	0.19	0.202	0.200667	0.083	0.117667					0.962	0.952	0.965	0.959667	0.084	0.875667				0.825	0.809	0.811	0.815	0.085	0.73				0.932	0.948	0.941	0.940333	0.084	0.856333
19	0.215	0.198	0.211	0.208	0.084	0.124					0.956	0.95	0.963	0.956333	0.084	0.872333				0.824	0.814	0.819	0.819	0.085	0.734				0.931	0.95	0.942	0.941	0.084	0.857
Trial 5
				OD600		OD600								OD600		OD600							OD600		OD600							OD600		OD600
time (h)	OD600_1	OD600_2	OD600_3	Ave	Blank	blanked					OD600_1	OD600_2	OD600_3	Ave	Blank	blanked				OD600_1	OD600_2	OD600_3	Ave	Blank	blanked				OD600_1	OD600_2	OD600_3	Ave	Blank	blanked
1	0.088	0.091	0.096	0.0916667	0.089	0.00266667					0.086	0.087	0.093	0.0886667	0.095	-0.00633333				0.097	0.091	0.086	0.0913333	0.095	-0.00366667				0.086	0.086	0.087	0.0863333	0.083	0.00333333
2	0.09	0.092	0.099	0.0936667	0.089	0.00466667					0.087	0.09	0.096	0.091	0.095	-0.004				0.099	0.094	0.088	0.0936667	0.096	-0.00233333				0.087	0.087	0.088	0.0873333	0.083	0.00433333
3	0.092	0.104	0.109	0.101667	0.089	0.0126667					0.113	0.107	0.121	0.113667	0.095	0.0186667				0.115	0.116	0.105	0.112	0.096	0.016				0.093	0.092	0.093	0.0926667	0.083	0.00966667
4	0.102	0.101	0.11	0.104333	0.089	0.0153333					0.202	0.195	0.161	0.186	0.095	0.091				0.13	0.144	0.13	0.134667	0.096	0.0386667				0.11	0.111	0.106	0.109	0.083	0.026
5	0.105	0.102	0.11	0.105667	0.089	0.0166667					0.314	0.355	0.286	0.318333	0.095	0.223333				0.187	0.223	0.196	0.202	0.096	0.106				0.146	0.136	0.142	0.141333	0.083	0.0583333
6	0.103	0.105	0.115	0.107667	0.089	0.0186667					0.38	0.539	0.451	0.456667	0.095	0.361667				0.263	0.303	0.281	0.282333	0.096	0.186333				0.233	0.209	0.209	0.217	0.083	0.134
7	0.105	0.107	0.119	0.110333	0.089	0.0213333					0.419	0.664	0.598	0.560333	0.095	0.465333				0.38	0.447	0.409	0.412	0.096	0.316				0.309	0.277	0.291	0.292333	0.083	0.209333
8	0.111	0.11	0.127	0.116	0.089	0.027					0.446	0.76	0.654	0.62	0.095	0.525				0.522	0.565	0.543	0.543333	0.096	0.447333				0.43	0.367	0.384	0.393667	0.083	0.310667
9	0.134	0.137	0.149	0.14	0.089	0.051					0.474	0.843	0.697	0.671333	0.095	0.576333				0.588	0.626	0.6	0.604667	0.096	0.508667				0.534	0.509	0.509	0.517333	0.083	0.434333
10	0.192	0.193	0.202	0.195667	0.089	0.106667					0.511	0.901	0.737	0.716333	0.095	0.621333				0.657	0.7	0.67	0.675667	0.096	0.579667				0.605	0.568	0.573	0.582	0.083	0.499
11	0.254	0.245	0.24	0.246333	0.089	0.157333					0.539	0.939	0.766	0.748	0.095	0.653				0.736	0.777	0.747	0.753333	0.096	0.657333				0.679	0.645	0.639	0.654333	0.083	0.571333
12	0.29	0.271	0.268	0.276333	0.089	0.187333					0.56	0.958	0.781	0.766333	0.095	0.671333				0.8	0.83	0.803	0.811	0.096	0.715				0.758	0.731	0.72	0.736333	0.083	0.653333
13	0.317	0.295	0.288	0.3	0.089	0.211					0.581	0.963	0.793	0.779	0.095	0.684				0.849	0.871	0.844	0.854667	0.096	0.758667				0.808	0.793	0.792	0.797667	0.083	0.714667
14	0.338	0.315	0.304	0.319	0.089	0.23					0.601	0.962	0.802	0.788333	0.095	0.693333				0.884	0.897	0.87	0.883667	0.096	0.787667				0.84	0.828	0.841	0.836333	0.083	0.753333
15	0.354	0.328	0.318	0.333333	0.089	0.244333					0.618	0.957	0.805	0.793333	0.095	0.698333				0.91	0.914	0.89	0.904667	0.096	0.808667				0.864	0.857	0.868	0.863	0.083	0.78
16	0.366	0.339	0.328	0.344333	0.089	0.255333					0.63	0.953	0.805	0.796	0.095	0.701				0.923	0.922	0.901	0.915333	0.096	0.819333				0.874	0.863	0.894	0.877	0.083	0.794
17	0.375	0.348	0.336	0.353	0.089	0.264					0.64	0.949	0.804	0.797667	0.095	0.702667				0.93	0.924	0.906	0.92	0.096	0.824				0.881	0.873	0.922	0.892	0.083	0.809
18	0.38	0.353	0.342	0.358333	0.089	0.269333					0.649	0.948	0.801	0.799333	0.095	0.704333				0.932	0.923	0.898	0.917667	0.096	0.821667				0.884	0.881	0.925	0.896667	0.083	0.813667
19	0.381	0.359	0.349	0.363	0.089	0.274					0.656	0.947	0.798	0.800333	0.095	0.705333				0.933	0.925	0.897	0.918333	0.096	0.822333				0.888	0.892	0.928	0.902667	0.083	0.819667

## Sheet: Fig. 1B
	Strains	no sulfur (-S)				Mean	SEM		25 µM GSSG				Mean	SEM
	JE2	0.029	0.048	0.07	0.043	0.0475	0.018		1.051	1.296	1.252	1.25	1.21225	0.152
	1055	0.052	0.077	0.136	0.095	0.09	0.011		0.955	1.483	1.588	1.594	1.405	0.059
	1056	0.025	0.047	0.081	0.052	0.05125	0.012		0.798	0.989	0.992	1.08	0.96475	0.11
	1057	0.025	0.05	0.084	0.054	0.05325	0.012		0.839	1.225	1.225	1.343	1.158	0.087
	1059	0.074	0.096	0.13	0.111	0.10275	0.008		1.147	1.461	1.319	1.547	1.3685	0.055
	Trial #1
	Strain	OD600_1	OD600_2	OD600_3	Mean	Mean_blanked			Strain	OD600_1	OD600_2	OD600_3	Mean	Mean_blanked
	JE2	0.111	0.118	0.135	0.121333	0.0293333			JE2	1.108	1.135	1.167	1.13667	1.05067
	1055	0.136	0.134	0.163	0.144333	0.0523333			1055	1.018	1.041	1.065	1.04133	0.955333
	1056	0.105	0.117	0.13	0.117333	0.0253333			1056	0.939	0.866	0.847	0.884	0.798
	1057	0.103	0.114	0.133	0.116667	0.0246667			1057	0.906	0.921	0.948	0.925	0.839
	1059	0.15	0.16	0.187	0.165667	0.0736667			1059	1.221	1.239	1.24	1.23333	1.14733
	Blank	0.086							Blank	0.092
	Trial #2
	Strain	OD600_1	OD600_2	OD600_3	Mean	Mean_blanked			Strain	OD600_1	OD600_2	OD600_3	Mean	Mean_blanked
	JE2	0.122	0.122	0.147	0.130333	0.0483333			JE2	1.372	1.391	1.408	1.39033	1.29633
	1055	0.154	0.168	0.156	0.159333	0.0773333			1055	1.626	1.682	1.422	1.57667	1.48267
	1056	0.125	0.123	0.14	0.129333	0.0473333			1056	1.172	1.082	0.994	1.08267	0.988667
	1057	0.114	0.137	0.144	0.131667	0.0496667			1057	1.431	1.305	1.22	1.31867	1.22467
	1059	0.173	0.163	0.199	0.178333	0.0963333			1059	1.591	1.559	1.516	1.55533	1.46133
	Blank	0.082							Blank	0.094
	Trial #3
	Strain	OD600_1	OD600_2	OD600_3	Mean	Mean_blanked			Strain	OD600_1	OD600_2	OD600_3	Mean	Mean_blanked
	JE2	0.153	0.147	0.158	0.152667	0.0696667			JE2	1.334	1.379	1.306	1.33967	1.25167
	1055	0.184	0.209	0.264	0.219	0.136			1055	1.675	1.69	1.662	1.67567	1.58767
	1056	0.147	0.161	0.184	0.164	0.081			1056	1.065	1.114	1.061	1.08	0.992
	1057	0.148	0.163	0.189	0.166667	0.0836667			1057	1.39	1.412	1.136	1.31267	1.22467
	1059	0.184	0.219	0.237	0.213333	0.130333			1059	1.459	1.456	1.307	1.40733	1.31933
	Blank	0.083							Blank	0.088
	Trial #4
	Strain	OD600_1	OD600_2	OD600_3	Mean	Mean_blanked			Strain	OD600_1	OD600_2	OD600_3	Mean	Mean_blanked
	JE2	0.116	0.131	0.131	0.126	0.043			JE2	1.331	1.349	1.327	1.33567	1.24967
	1055	0.152	0.172	0.209	0.177667	0.0946667			1055	1.714	1.717	1.61	1.68033	1.59433
	1056	0.128	0.127	0.149	0.134667	0.0516667			1056	1.2	1.196	1.103	1.16633	1.08033
	1057	0.122	0.129	0.159	0.136667	0.0536667			1057	1.454	1.439	1.394	1.429	1.343
	1059	0.167	0.191	0.223	0.193667	0.110667			1059	1.712	1.602	1.585	1.633	1.547
	Blank	0.083							Blank	0.086

## Sheet: Fig. 1C
	Strains	no sulfur (-S)				Mean	SEM		Strains	25 µM GSSG				Mean	SEM
	JE2	0.048	0.0766667	0.047	0.0516667	0.0558333	0.179		JE2	0.869	1.445	0.849	1.527	1.1725	0.009
	TCH1516	0.052	0.083	0.0426667	0.0596667	0.0593333	0.256		TCH1516	0.725	1.523	0.95	0.82	1.0045	0.009
	SF830	0.046	0.088	0.059	0.061	0.0635	0.165		SF830	0.73	1.776	0.825	1.502	1.20825	0.009
	MW2	0.119333	0.147667	0.128333	0.159667	0.13875	0.182		MW2	0.73	1.427	0.75	1.086	0.99825	0.007
	COL	0.068	0.08	0.071	0.106	0.08125	0.115		COL	0.663	0.699	0.341	0.898	0.65025	0.009
	Trial #1
	Strain	OD600_1	OD600_2	OD600_3	Mean	Mean_blanked			Strain	OD600_1	OD600_2	OD600_3	Mean	Mean_blanked
	JE2	0.132	0.127	0.137	0.132	0.048			JE2	1.024	0.928	0.906	0.952667	0.868667
	TCH1516	0.135	0.128	0.145	0.136	0.052			TCH1516	0.79	0.739	0.897	0.808667	0.724667
	SF830	0.124	0.134	0.132	0.13	0.046			SF830	0.828	0.789	0.824	0.813667	0.729667
	MW2	0.194	0.202	0.214	0.203333	0.119333			MW2	0.848	0.832	0.763	0.814333	0.730333
	Col	0.134	0.163	0.16	0.152333	0.0683333			Col	0.958	0.604	0.679	0.747	0.663
	Blank	0.084							Blank	0.084
	Trial #2
	Strain	OD600_1	OD600_2	OD600_3	Mean	Mean_blanked			Strain	OD600_1	OD600_2	OD600_3	Mean	Mean_blanked
	JE2	0.162	0.159	0.161	0.160667	0.0766667			JE2	1.464	1.479	1.646	1.52967	1.44467
	TCH1516	0.165	0.164	0.172	0.167	0.083			TCH1516	1.612	1.615	1.596	1.60767	1.52267
	SF830	0.162	0.169	0.185	0.172	0.088			SF830	1.7	1.907	1.977	1.86133	1.77633
	MW2	0.225	0.237	0.233	0.231667	0.147667			MW2	1.525	1.513	1.498	1.512	1.427
	Col	0.155	0.16	0.177	0.164	0.08			Col	0.547	0.687	1.117	0.783667	0.698667
	Blank	0.084							Blank	0.085
	Trial #3
	Strain	OD600_1	OD600_2	OD600_3	Mean	Mean_blanked			Strain	OD600_1	OD600_2	OD600_3	Mean	Mean_blanked
	JE2	0.125	0.127	0.132	0.128	0.047			JE2	0.91	0.907	0.977	0.931333	0.849333
	TCH1516	0.119	0.125	0.127	0.123667	0.0426667			TCH1516	1.129	1.095	0.872	1.032	0.95
	SF830	0.135	0.148	0.137	0.14	0.059			SF830	0.901	0.913	0.906	0.906667	0.824667
	MW2	0.194	0.214	0.22	0.209333	0.128333			MW2	0.779	0.847	0.87	0.832	0.75
	Col	0.141	0.158	0.158	0.152333	0.0713333			Col	0.573	0.399	0.297	0.423	0.341
	Blank	0.081							Blank	0.082
	Trial #4
	Strain	OD600_1	OD600_2	OD600_3	Mean	Mean_blanked			Strain	OD600_1	OD600_2	OD600_3	Mean	Mean_blanked
	JE2	0.13	0.136	0.141	0.135667	0.0516667			JE2	1.604	1.607	1.62	1.61033	1.52733
	TCH1516	0.139	0.141	0.151	0.143667	0.0596667			TCH1516	0.865	0.903	0.94	0.902667	0.819667
	SF830	0.133	0.149	0.153	0.145	0.061			SF830	1.598	1.552	1.605	1.585	1.502
	MW2	0.234	0.256	0.241	0.243667	0.159667			MW2	0.985	1.287	1.236	1.16933	1.08633
	Col	0.179	0.191	0.2	0.19	0.106			Col	1.517	0.997	0.428	0.980667	0.897667
	Blank	0.084							Blank	0.083

## Sheet: Fig. 2B
		Sulfur source = 25 µM GSSG
		WT (JE2)											0200::Tn											0201::Tn										0202::Tn										0203::Tn
	time (h)	T1	T2	T3	T4	T5	T6	T7	Mean	SEM			time (h)	T1	T2	T3	T4	T5	T6	T7	Mean	SEM		time (h)	T1	T2	T3	T4	T5	T6	Mean	SEM		time (h)	T1	T2	T3	T4	T5	Mean	SEM			time (h)	T1	T2	T3	T4	T5
	1	0.02	0.01	0.01	0.01	0.01	0.01	0.02	0.0128571	0.002			1	0.01	0.03	0.01	0.01	0.01	0.01	-0.01	0.01	0.004		1	0.02	0	0	0.01	0.01	-0.01	0.005	0.003		1	0.01	0.01	0.01	0.01	-0.01	0.006	0.004			1	0.01	0.01	0	0.01	0
	2	0.02	0.03	0.01	0.01	0.01	0.04	0.02	0.02	0.004			2	0.01	0.03	0.01	0.01	0.01	0.03	0.02	0.0171429	0.004		2	0.03	0.01	0	0.01	0.01	0.02	0.0133333	0.003		2	0.01	0.01	0.01	0.04	0.02	0.018	0.005			2	0.01	0.01	0.01	0.01	0.01
	3	0.04	0.06	0.02	0.02	0.02	0.03	0.04	0.0328571	0.005			3	0.02	0.04	0.01	0.02	0.01	0.03	0.03	0.0228571	0.003		3	0.03	0.02	0.01	0.02	0.02	0.02	0.02	0.002		3	0.02	0.01	0.02	0.03	0.03	0.022	0.003			3	0.01	0.01	0.02	0.01	0.03
	4	0.12	0.14	0.04	0.04	0.03	0.06	0.08	0.0728571	0.014			4	0.02	0.04	0.02	0.02	0.01	0.03	0.02	0.0228571	0.004		4	0.04	0.01	0.01	0.02	0.03	0.01	0.02	0.003		4	0.02	0.02	0.01	0.03	0.02	0.02	0.003			4	0.02	0.01	0.02	0.02	0.02
	5	0.24	0.28	0.11	0.13	0.06	0.15	0.2	0.167143	0.026			5	0.03	0.05	0.02	0.02	0.02	0.03	0.05	0.0314286	0.005		5	0.04	0.02	0.02	0.02	0.03	0.04	0.0283333	0.004		5	0.02	0.02	0.02	0.03	0.04	0.026	0.004			5	0.02	0.02	0.02	0.01	0.02
	6	0.42	0.5	0.23	0.27	0.15	0.32	0.36	0.321429	0.039			6	0.03	0.06	0.02	0.03	0.02	0.04	0.06	0.0371429	0.006		6	0.05	0.02	0.02	0.02	0.03	0.05	0.0316667	0.005		6	0.03	0.02	0.02	0.03	0.05	0.03	0.005			6	0.02	0.02	0.02	0.02	0.03
	7	0.58	0.73	0.4	0.46	0.31	0.5	0.5	0.497143	0.044			7	0.03	0.06	0.02	0.03	0.02	0.04	0.05	0.0357143	0.006		7	0.05	0.02	0.02	0.02	0.03	0.04	0.03	0.005		7	0.03	0.03	0.02	0.04	0.04	0.032	0.005			7	0.03	0.02	0.02	0.02	0.03
	8	0.69	0.88	0.57	0.61	0.46	0.66	0.58	0.635714	0.042			8	0.04	0.06	0.03	0.03	0.02	0.05	0.03	0.0371429	0.007		8	0.06	0.02	0.03	0.02	0.04	0.03	0.0333333	0.005		8	0.04	0.03	0.02	0.04	0.03	0.032	0.005			8	0.04	0.03	0.02	0.02	0.03
	9	0.79	1.01	0.68	0.72	0.6	0.78	0.7	0.754286	0.042			9	0.05	0.07	0.03	0.04	0.03	0.06	0.06	0.0485714	0.008		9	0.06	0.03	0.03	0.03	0.04	0.06	0.0416667	0.007		9	0.04	0.04	0.03	0.04	0.05	0.04	0.007			9	0.04	0.03	0.03	0.03	0.04
	10	0.84	1.09	0.78	0.81	0.72	0.86	0.8	0.842857	0.039			10	0.06	0.07	0.04	0.04	0.03	0.06	0.06	0.0514286	0.008		10	0.06	0.03	0.04	0.03	0.04	0.06	0.0433333	0.008		10	0.05	0.05	0.03	0.05	0.06	0.048	0.007			10	0.05	0.04	0.03	0.03	0.04
	11	0.88	1.16	0.84	0.85	0.82	0.9	0.86	0.901429	0.038			11	0.07	0.08	0.05	0.05	0.03	0.07	0.07	0.06	0.008		11	0.06	0.03	0.04	0.03	0.05	0.07	0.0466667	0.008		11	0.06	0.05	0.03	0.06	0.07	0.054	0.008			11	0.06	0.04	0.04	0.03	0.04
	12	0.91	1.21	0.87	0.88	0.87	0.94	0.91	0.941429	0.039			12	0.08	0.08	0.05	0.06	0.04	0.08	0.09	0.0685714	0.009		12	0.07	0.04	0.05	0.04	0.06	0.09	0.0583333	0.009		12	0.07	0.06	0.03	0.06	0.09	0.062	0.008			12	0.07	0.05	0.04	0.04	0.06
	13	0.92	1.25	0.9	0.91	0.91	0.97	0.95	0.972857	0.041			13	0.08	0.09	0.06	0.06	0.04	0.09	0.1	0.0742857	0.01		13	0.07	0.04	0.05	0.04	0.07	0.1	0.0616667	0.009		13	0.08	0.06	0.04	0.07	0.1	0.07	0.009			13	0.08	0.05	0.05	0.04	0.06
	14	0.94	1.28	0.92	0.93	0.94	1	0.98	0.998571	0.042			14	0.09	0.09	0.08	0.08	0.05	0.09	0.11	0.0842857	0.009		14	0.07	0.05	0.06	0.04	0.07	0.11	0.0666667	0.011		14	0.08	0.06	0.04	0.08	0.1	0.072	0.009			14	0.08	0.05	0.05	0.04	0.07
	15	0.94	1.3	0.93	0.93	0.97	1.01	1	1.01143	0.046			15	0.1	0.09	0.12	0.1	0.05	0.1	0.11	0.0957143	0.01		15	0.08	0.05	0.06	0.05	0.08	0.11	0.0716667	0.012		15	0.09	0.07	0.05	0.08	0.11	0.08	0.009			15	0.09	0.06	0.06	0.05	0.08
	16	0.95	1.33	0.93	0.94	1	1.02	1.02	1.02714	0.05			16	0.1	0.1	0.19	0.13	0.05	0.11	0.12	0.114286	0.014		16	0.09	0.06	0.07	0.05	0.08	0.12	0.0783333	0.015		16	0.1	0.08	0.05	0.09	0.12	0.088	0.013			16	0.09	0.06	0.06	0.05	0.08
	17	0.95	1.34	0.93	0.94	1.01	1.01	1.04	1.03143	0.052			17	0.11	0.11	0.27	0.2	0.06	0.11	0.13	0.141429	0.024		17	0.1	0.06	0.09	0.06	0.09	0.13	0.0883333	0.021		17	0.1	0.08	0.05	0.09	0.12	0.088	0.023			17	0.1	0.07	0.07	0.05	0.08
	18	0.95	1.36	0.94	0.94	1.02	1	1.06	1.03857	0.052			18	0.12	0.12	0.39	0.28	0.06	0.11	0.14	0.174286	0.038		18	0.13	0.08	0.12	0.06	0.09	0.15	0.105	0.028		18	0.11	0.08	0.06	0.1	0.14	0.098	0.035			18	0.1	0.07	0.09	0.05	0.09
	19	0.95	1.38	0.94	0.94	1.03	0.99	1.03	1.03714	0.053			19	0.14	0.14	0.49	0.39	0.06	0.12	0.13	0.21	0.053		19	0.17	0.1	0.17	0.06	0.1	0.13	0.121667	0.038		19	0.12	0.08	0.06	0.1	0.12	0.096	0.054			19	0.11	0.09	0.13	0.06	0.09
	time (h)	T1			Mean	Blank	Mean_blanked						time (h)	T1			Mean	Blank	Mean_blanked					time (h)	T1			Mean	Blank	Mean_blanked				time (h)	T1			Mean	Blank	Mean_blanked				time (h)	T1			Mean	Blank
	1	0.1	0.106	0.1	0.102	0.081	0.021						1	0.085	0.092	0.086	0.0876667	0.081	0.00666667					1	0.118	0.113	0.096	0.109	0.089	0.02				1	0.087	0.093	0.085	0.0883333	0.081	0.00733333				1	0.087	0.088	0.085	0.0866667	0.081
	2	0.097	0.104	0.101	0.100667	0.081	0.0196667						2	0.085	0.099	0.085	0.0896667	0.081	0.00866667					2	0.115	0.118	0.117	0.116667	0.085	0.0316667				2	0.086	0.093	0.084	0.0876667	0.081	0.00666667				2	0.09	0.087	0.084	0.087	0.081
	3	0.121	0.128	0.125	0.124667	0.081	0.0436667						3	0.102	0.103	0.102	0.102333	0.081	0.0213333					3	0.124	0.109	0.112	0.115	0.085	0.03				3	0.105	0.109	0.098	0.104	0.081	0.023				3	0.093	0.098	0.096	0.0956667	0.081
	4	0.198	0.21	0.2	0.202667	0.081	0.121667						4	0.103	0.107	0.101	0.103667	0.081	0.0226667					4	0.125	0.121	0.116	0.120667	0.085	0.0356667				4	0.1	0.109	0.099	0.102667	0.081	0.0216667				4	0.099	0.101	0.099	0.0996667	0.081
	5	0.323	0.329	0.316	0.322667	0.081	0.241667						5	0.106	0.111	0.103	0.106667	0.081	0.0256667					5	0.132	0.126	0.122	0.126667	0.085	0.0416667				5	0.103	0.111	0.101	0.105	0.081	0.024				5	0.103	0.103	0.1	0.102	0.081
	6	0.502	0.51	0.491	0.501	0.081	0.42						6	0.109	0.115	0.106	0.11	0.081	0.029					6	0.139	0.131	0.127	0.132333	0.085	0.0473333				6	0.108	0.114	0.105	0.109	0.081	0.028				6	0.108	0.106	0.102	0.105333	0.081
	7	0.661	0.666	0.667	0.664667	0.081	0.583667						7	0.118	0.118	0.11	0.115333	0.081	0.0343333					7	0.142	0.141	0.131	0.138	0.085	0.053				7	0.113	0.117	0.108	0.112667	0.081	0.0316667				7	0.116	0.109	0.106	0.110333	0.081
	8	0.768	0.779	0.779	0.775333	0.081	0.694333						8	0.13	0.126	0.115	0.123667	0.081	0.0426667					8	0.148	0.139	0.135	0.140667	0.085	0.0556667				8	0.12	0.121	0.111	0.117333	0.081	0.0363333				8	0.129	0.114	0.11	0.117667	0.081
	9	0.866	0.872	0.876	0.871333	0.081	0.790333						9	0.142	0.136	0.121	0.133	0.081	0.052					9	0.146	0.142	0.137	0.141667	0.085	0.0566667				9	0.129	0.125	0.118	0.124	0.081	0.043				9	0.137	0.12	0.117	0.124667	0.081
	10	0.916	0.921	0.934	0.923667	0.081	0.842667						10	0.153	0.141	0.129	0.141	0.081	0.06					10	0.152	0.143	0.139	0.144667	0.085	0.0596667				10	0.138	0.135	0.126	0.133	0.081	0.052				10	0.144	0.128	0.125	0.132333	0.081
	11	0.949	0.959	0.973	0.960333	0.081	0.879333						11	0.163	0.153	0.134	0.15	0.081	0.069					11	0.153	0.143	0.136	0.144	0.085	0.059				11	0.148	0.141	0.131	0.14	0.081	0.059				11	0.154	0.134	0.131	0.139667	0.081
	12	0.975	0.984	1	0.986333	0.081	0.905333						12	0.172	0.163	0.144	0.159667	0.081	0.0786667					12	0.158	0.149	0.143	0.15	0.085	0.065				12	0.157	0.151	0.14	0.149333	0.081	0.0683333				12	0.166	0.144	0.138	0.149333	0.081
	13	0.991	1	1.021	1.004	0.081	0.923						13	0.177	0.166	0.152	0.165	0.081	0.084					13	0.159	0.157	0.148	0.154667	0.085	0.0696667				13	0.167	0.158	0.143	0.156	0.081	0.075				13	0.174	0.15	0.144	0.156	0.081
	14	1.002	1.01	1.039	1.017	0.081	0.936						14	0.181	0.178	0.156	0.171667	0.081	0.0906667					14	0.161	0.163	0.153	0.159	0.085	0.074				14	0.173	0.167	0.155	0.165	0.081	0.084				14	0.18	0.156	0.152	0.162667	0.081
	15	1.004	1.014	1.05	1.02267	0.081	0.941667						15	0.19	0.181	0.163	0.178	0.081	0.097					15	0.167	0.172	0.156	0.165	0.085	0.08				15	0.178	0.174	0.159	0.170333	0.081	0.0893333				15	0.185	0.163	0.156	0.168	0.081
	16	1.007	1.015	1.059	1.027	0.081	0.946						16	0.194	0.187	0.172	0.184333	0.081	0.103333					16	0.172	0.19	0.157	0.173	0.085	0.088				16	0.183	0.183	0.166	0.177333	0.081	0.0963333				16	0.189	0.17	0.162	0.173667	0.081
	17	1.004	1.015	1.066	1.02833	0.081	0.947333						17	0.199	0.19	0.18	0.189667	0.081	0.108667					17	0.176	0.23	0.157	0.187667	0.085	0.102667				17	0.189	0.193	0.173	0.185	0.081	0.104				17	0.193	0.175	0.169	0.179	0.081
	18	1.004	1.015	1.071	1.03	0.081	0.949						18	0.203	0.196	0.2	0.199667	0.081	0.118667					18	0.179	0.317	0.16	0.218667	0.085	0.133667				18	0.191	0.204	0.18	0.191667	0.081	0.110667				18	0.2	0.177	0.175	0.184	0.081
	19	1.002	1.015	1.077	1.03133	0.081	0.950333						19	0.205	0.2	0.244	0.216333	0.081	0.135333					19	0.183	0.43	0.164	0.259	0.085	0.174				19	0.194	0.229	0.186	0.203	0.081	0.122				19	0.211	0.182	0.179	0.190667	0.081
	time (h)	T2			Mean	Blank	Mean_blanked						time (h)	T2			Mean	Blank	Mean_blanked					time (h)	T2			Mean	Blank	Mean_blanked				time (h)	T2			Mean	Blank	Mean_blanked				time (h)	T2			Mean	Blank
	1	0.095	0.101	0.097	0.0976667	0.089	0.00866667						1	0.12	0.116	0.11	0.115333	0.089	0.0263333					1	0.086	0.088	0.085	0.0863333	0.082	0.00433333				1	0.087	0.089	0.087	0.0876667	0.082	0.00566667				1	0.087	0.09	0.088	0.0883333	0.082
	2	0.111	0.117	0.119	0.115667	0.085	0.0306667						2	0.116	0.123	0.117	0.118667	0.085	0.0336667					2	0.087	0.089	0.086	0.0873333	0.082	0.00533333				2	0.095	0.092	0.088	0.0916667	0.082	0.00966667				2	0.086	0.092	0.089	0.089	0.082
	3	0.143	0.142	0.145	0.143333	0.085	0.0583333						3	0.125	0.128	0.117	0.123333	0.085	0.0383333					3	0.106	0.097	0.091	0.098	0.082	0.016				3	0.097	0.098	0.088	0.0943333	0.082	0.0123333				3	0.093	0.094	0.094	0.0936667	0.082
	4	0.214	0.222	0.23	0.222	0.085	0.137						4	0.129	0.134	0.122	0.128333	0.085	0.0433333					4	0.095	0.096	0.093	0.0946667	0.081	0.0136667				4	0.1	0.102	0.1	0.100667	0.081	0.0196667				4	0.091	0.1	0.094	0.095	0.081
	5	0.359	0.37	0.378	0.369	0.085	0.284						5	0.137	0.14	0.128	0.135	0.085	0.05					5	0.095	0.099	0.096	0.0966667	0.081	0.0156667				5	0.101	0.103	0.102	0.102	0.081	0.021				5	0.095	0.099	0.097	0.097	0.081
	6	0.565	0.591	0.599	0.585	0.085	0.5						6	0.144	0.147	0.134	0.141667	0.085	0.0566667					6	0.098	0.096	0.099	0.0976667	0.081	0.0166667				6	0.105	0.106	0.106	0.105667	0.081	0.0246667				6	0.098	0.102	0.103	0.101	0.081
	7	0.815	0.818	0.815	0.816	0.085	0.731						7	0.149	0.151	0.139	0.146333	0.085	0.0613333					7	0.101	0.1	0.099	0.1	0.081	0.019				7	0.109	0.109	0.108	0.108667	0.081	0.0276667				7	0.102	0.105	0.106	0.104333	0.081
	8	0.955	0.965	0.963	0.961	0.085	0.876						8	0.148	0.155	0.142	0.148333	0.085	0.0633333					8	0.104	0.103	0.101	0.102667	0.081	0.0216667				8	0.116	0.113	0.111	0.113333	0.081	0.0323333				8	0.106	0.107	0.107	0.106667	0.081
	9	1.094	1.096	1.091	1.09367	0.085	1.00867						9	0.155	0.158	0.145	0.152667	0.085	0.0676667					9	0.113	0.104	0.104	0.107	0.081	0.026				9	0.126	0.114	0.116	0.118667	0.081	0.0376667				9	0.116	0.11	0.108	0.111333	0.081
	10	1.182	1.179	1.171	1.17733	0.085	1.09233						10	0.165	0.163	0.148	0.158667	0.085	0.0736667					10	0.12	0.107	0.108	0.111667	0.081	0.0306667				10	0.132	0.126	0.123	0.127	0.081	0.046				10	0.123	0.111	0.114	0.116	0.081
	11	1.254	1.247	1.235	1.24533	0.085	1.16033						11	0.167	0.167	0.151	0.161667	0.085	0.0766667					11	0.125	0.111	0.109	0.115	0.081	0.034				11	0.137	0.131	0.13	0.132667	0.081	0.0516667				11	0.128	0.121	0.117	0.122	0.081
	12	1.307	1.296	1.28	1.29433	0.085	1.20933						12	0.172	0.172	0.156	0.166667	0.085	0.0816667					12	0.128	0.117	0.114	0.119667	0.081	0.0386667				12	0.142	0.134	0.134	0.136667	0.081	0.0556667				12	0.131	0.126	0.121	0.126	0.081
	13	1.351	1.338	1.317	1.33533	0.085	1.25033						13	0.178	0.175	0.161	0.171333	0.085	0.0863333					13	0.134	0.123	0.119	0.125333	0.081	0.0443333				13	0.147	0.14	0.138	0.141667	0.081	0.0606667				13	0.138	0.129	0.119	0.128667	0.081
	14	1.385	1.369	1.34	1.36467	0.085	1.27967						14	0.183	0.179	0.164	0.175333	0.085	0.0903333					14	0.139	0.126	0.121	0.128667	0.081	0.0476667				14	0.151	0.144	0.142	0.145667	0.081	0.0646667				14	0.143	0.131	0.127	0.133667	0.081
	15	1.411	1.398	1.356	1.38833	0.085	1.30333						15	0.187	0.184	0.166	0.179	0.085	0.094					15	0.144	0.128	0.123	0.131667	0.081	0.0506667				15	0.158	0.149	0.145	0.150667	0.081	0.0696667				15	0.147	0.135	0.132	0.138	0.081
	16	1.44	1.423	1.371	1.41133	0.085	1.32633						16	0.192	0.193	0.168	0.184333	0.085	0.0993333					16	0.152	0.132	0.126	0.136667	0.081	0.0556667				16	0.166	0.155	0.149	0.156667	0.081	0.0756667				16	0.156	0.138	0.136	0.143333	0.081
	17	1.459	1.446	1.384	1.42967	0.085	1.34467						17	0.195	0.209	0.171	0.191667	0.085	0.106667					17	0.167	0.136	0.129	0.144	0.081	0.063				17	0.168	0.157	0.152	0.159	0.081	0.078				17	0.163	0.143	0.136	0.147333	0.081
	18	1.484	1.467	1.398	1.44967	0.085	1.36467						18	0.2	0.238	0.174	0.204	0.085	0.119					18	0.199	0.138	0.132	0.156333	0.081	0.0753333				18	0.169	0.16	0.159	0.162667	0.081	0.0816667				18	0.177	0.146	0.138	0.153667	0.081
	19	1.497	1.487	1.408	1.464	0.085	1.379						19	0.202	0.305	0.176	0.227667	0.085	0.142667					19	0.263	0.141	0.135	0.179667	0.081	0.0986667				19	0.171	0.163	0.159	0.164333	0.081	0.0833333				19	0.212	0.149	0.143	0.168	0.081
	time (h)	T3			Mean	Blank	Mean_blanked						time (h)	T3			Mean	Blank	Mean_blanked					time (h)	T3			Mean	Blank	Mean_blanked				time (h)	T3			Mean	Blank	Mean_blanked				time (h)	T3			Mean	Blank
	1	0.088	0.089	0.086	0.0876667	0.082	0.00566667						1	0.087	0.092	0.088	0.089	0.082	0.007					1	0.087	0.085	0.085	0.0856667	0.087	0.00366667				1	0.086	0.089	0.088	0.0876667	0.081	0.00666667				1	0.088	0.085	0.085	0.086	0.082
	2	0.087	0.09	0.086	0.0876667	0.082	0.00566667						2	0.089	0.103	0.089	0.0936667	0.082	0.0116667					2	0.086	0.088	0.085	0.0863333	0.087	0.00433333				2	0.086	0.089	0.088	0.0876667	0.081	0.00666667				2	0.089	0.087	0.09	0.0886667	0.082
	3	0.098	0.1	0.097	0.0983333	0.082	0.0163333						3	0.095	0.099	0.09	0.0946667	0.082	0.0126667					3	0.087	0.102	0.102	0.097	0.087	0.014				3	0.098	0.095	0.101	0.098	0.081	0.017				3	0.108	0.102	0.087	0.099	0.083
	4	0.114	0.119	0.116	0.116333	0.081	0.0353333						4	0.094	0.102	0.097	0.0976667	0.081	0.0166667					4	0.097	0.091	0.094	0.094	0.087	0.012				4	0.097	0.091	0.098	0.0953333	0.081	0.0143333				4	0.099	0.096	0.1	0.0983333	0.082
	5	0.192	0.196	0.194	0.194	0.081	0.113						5	0.097	0.103	0.101	0.100333	0.081	0.0193333					5	0.1	0.098	0.098	0.0986667	0.087	0.0156667				5	0.095	0.099	0.099	0.0976667	0.081	0.0166667				5	0.101	0.099	0.099	0.0996667	0.083
	6	0.308	0.312	0.309	0.309667	0.081	0.228667						6	0.101	0.106	0.1	0.102333	0.081	0.0213333					6	0.103	0.102	0.102	0.102333	0.087	0.0203333				6	0.098	0.103	0.101	0.100667	0.081	0.0196667				6	0.103	0.1	0.101	0.101333	0.082
	7	0.473	0.486	0.485	0.481333	0.081	0.400333						7	0.105	0.109	0.103	0.105667	0.081	0.0246667					7	0.107	0.106	0.105	0.106	0.087	0.024				7	0.101	0.104	0.103	0.102667	0.081	0.0216667				7	0.107	0.102	0.103	0.104	0.082
	8	0.646	0.654	0.655	0.651667	0.081	0.570667						8	0.111	0.112	0.105	0.109333	0.081	0.0283333					8	0.11	0.109	0.108	0.109	0.087	0.027				8	0.103	0.107	0.105	0.105	0.081	0.024				8	0.11	0.104	0.106	0.106667	0.082
	9	0.752	0.762	0.768	0.760667	0.081	0.679667						9	0.125	0.115	0.106	0.115333	0.081	0.0343333					9	0.118	0.112	0.11	0.113333	0.087	0.0313333				9	0.106	0.108	0.107	0.107	0.081	0.026				9	0.117	0.107	0.107	0.110333	0.082
	10	0.851	0.865	0.87	0.862	0.081	0.781						10	0.133	0.122	0.108	0.121	0.081	0.04					10	0.125	0.113	0.113	0.117	0.087	0.035				10	0.109	0.11	0.109	0.109333	0.081	0.0283333				10	0.126	0.111	0.111	0.116	0.082
	11	0.906	0.921	0.925	0.917333	0.081	0.836333						11	0.138	0.129	0.112	0.126333	0.081	0.0453333					11	0.128	0.122	0.118	0.122667	0.087	0.0406667				11	0.112	0.112	0.11	0.111333	0.081	0.0303333				11	0.13	0.114	0.116	0.12	0.082
	12	0.942	0.952	0.96	0.951333	0.081	0.870333						12	0.147	0.136	0.121	0.134667	0.081	0.0536667					12	0.134	0.129	0.124	0.129	0.087	0.047				12	0.116	0.114	0.112	0.114	0.081	0.033				12	0.136	0.12	0.12	0.125333	0.082
	13	0.967	0.979	0.987	0.977667	0.081	0.896667						13	0.158	0.147	0.13	0.145	0.081	0.064					13	0.142	0.133	0.129	0.134667	0.087	0.0526667				13	0.126	0.116	0.114	0.118667	0.081	0.0376667				13	0.141	0.125	0.127	0.131	0.082
	14	0.987	0.998	1.007	0.997333	0.081	0.916333						14	0.177	0.166	0.145	0.162667	0.081	0.0816667					14	0.147	0.136	0.131	0.138	0.087	0.056				14	0.133	0.118	0.116	0.122333	0.081	0.0413333				14	0.148	0.129	0.131	0.136	0.082
	15	0.997	1.009	1.019	1.00833	0.081	0.927333						15	0.215	0.209	0.175	0.199667	0.081	0.118667					15	0.155	0.141	0.134	0.143333	0.087	0.0613333				15	0.139	0.121	0.119	0.126333	0.081	0.0453333				15	0.155	0.133	0.133	0.140333	0.082
	16	1.003	1.015	1.026	1.01467	0.081	0.933667						16	0.282	0.288	0.238	0.269333	0.081	0.188333					16	0.168	0.153	0.136	0.152333	0.087	0.0703333				16	0.144	0.123	0.125	0.130667	0.081	0.0496667				16	0.165	0.14	0.135	0.146667	0.082
	17	1.003	1.016	1.028	1.01567	0.081	0.934667						17	0.36	0.373	0.328	0.353667	0.081	0.272667					17	0.185	0.178	0.139	0.167333	0.087	0.0853333				17	0.147	0.126	0.127	0.133333	0.081	0.0523333				17	0.175	0.148	0.137	0.153333	0.082
	18	1.003	1.016	1.031	1.01667	0.081	0.935667						18	0.475	0.496	0.441	0.470667	0.081	0.389667					18	0.222	0.233	0.142	0.199	0.087	0.117				18	0.15	0.128	0.132	0.136667	0.081	0.0556667				18	0.2	0.183	0.14	0.174333	0.082
	19	1.002	1.017	1.031	1.01667	0.081	0.935667						19	0.568	0.594	0.557	0.573	0.081	0.492					19	0.292	0.321	0.145	0.252667	0.087	0.170667				19	0.152	0.133	0.135	0.14	0.081	0.059				19	0.256	0.243	0.143	0.214	0.082
	time (h)	T4			Mean	Blank	Mean_blanked						time (h)	T4			Mean	Blank	Mean_blanked					time (h)	T4			Mean	Blank	Mean_blanked				time (h)	T4			Mean	Blank	Mean_blanked				time (h)	T4			Mean	Blank
	1	0.087	0.088	0.086	0.087	0.082	0.005						1	0.086	0.094	0.086	0.0886667	0.087	0.00666667					1	0.087	0.086	0.087	0.0866667	0.081	0.00566667				1	0.087	0.092	0.086	0.0883333	0.082	0.00633333				1	0.085	0.089	0.087	0.087	0.081
	2	0.088	0.106	0.085	0.093	0.082	0.011						2	0.087	0.095	0.086	0.0893333	0.087	0.00733333					2	0.088	0.087	0.087	0.0873333	0.081	0.00633333				2	0.12	0.115	0.121	0.118667	0.082	0.0366667				2	0.086	0.089	0.087	0.0873333	0.081
	3	0.101	0.104	0.099	0.101333	0.083	0.0183333						3	0.106	0.104	0.099	0.103	0.087	0.02					3	0.105	0.102	0.101	0.102667	0.081	0.0216667				3	0.107	0.111	0.104	0.107333	0.082	0.0253333				3	0.092	0.094	0.094	0.0933333	0.081
	4	0.123	0.131	0.116	0.123333	0.082	0.0413333						4	0.101	0.108	0.099	0.102667	0.087	0.0206667					4	0.102	0.096	0.095	0.0976667	0.081	0.0166667				4	0.107	0.113	0.104	0.108	0.082	0.026				4	0.099	0.103	0.098	0.1	0.081
	5	0.194	0.241	0.203	0.212667	0.083	0.129667						5	0.102	0.109	0.101	0.104	0.087	0.021					5	0.101	0.097	0.098	0.0986667	0.081	0.0176667				5	0.111	0.117	0.107	0.111667	0.082	0.0296667				5	0.091	0.092	0.099	0.094	0.081
	6	0.33	0.385	0.335	0.35	0.082	0.268						6	0.106	0.112	0.103	0.107	0.087	0.025					6	0.104	0.098	0.1	0.100667	0.081	0.0196667				6	0.115	0.121	0.11	0.115333	0.082	0.0333333				6	0.098	0.101	0.093	0.0973333	0.081
	7	0.525	0.585	0.53	0.546667	0.082	0.464667						7	0.111	0.114	0.106	0.110333	0.087	0.0283333					7	0.107	0.1	0.102	0.103	0.081	0.022				7	0.12	0.125	0.113	0.119333	0.082	0.0373333				7	0.099	0.103	0.095	0.099	0.081
	8	0.681	0.716	0.69	0.695667	0.082	0.613667						8	0.117	0.116	0.109	0.114	0.087	0.032					8	0.11	0.102	0.104	0.105333	0.081	0.0243333				8	0.122	0.129	0.117	0.122667	0.081	0.0416667				8	0.103	0.108	0.099	0.103333	0.081
	9	0.786	0.823	0.801	0.803333	0.082	0.721333						9	0.121	0.12	0.113	0.118	0.087	0.036					9	0.113	0.104	0.106	0.107667	0.081	0.0266667				9	0.127	0.132	0.118	0.125667	0.081	0.0446667				9	0.106	0.11	0.104	0.106667	0.081
	10	0.879	0.9	0.892	0.890333	0.082	0.808333						10	0.127	0.127	0.119	0.124333	0.087	0.0423333					10	0.116	0.106	0.108	0.11	0.081	0.029				10	0.13	0.137	0.121	0.129333	0.082	0.0473333				10	0.109	0.113	0.104	0.108667	0.081
	11	0.928	0.941	0.938	0.935667	0.082	0.853667						11	0.131	0.135	0.124	0.13	0.087	0.048					11	0.12	0.108	0.109	0.112333	0.081	0.0313333				11	0.148	0.138	0.124	0.136667	0.081	0.0556667				11	0.115	0.115	0.109	0.113	0.081
	12	0.96	0.971	0.969	0.966667	0.082	0.884667						12	0.139	0.141	0.131	0.137	0.087	0.055					12	0.128	0.11	0.112	0.116667	0.081	0.0356667				12	0.154	0.149	0.134	0.145667	0.081	0.0646667				12	0.122	0.117	0.116	0.118333	0.081
	13	0.983	0.993	0.991	0.989	0.082	0.907						13	0.146	0.149	0.137	0.144	0.087	0.062					13	0.136	0.112	0.115	0.121	0.081	0.04				13	0.157	0.154	0.149	0.153333	0.081	0.0723333				13	0.13	0.119	0.107	0.118667	0.081
	14	1.005	1.008	1.011	1.008	0.082	0.926						14	0.158	0.167	0.148	0.157667	0.087	0.0756667					14	0.141	0.115	0.119	0.125	0.081	0.044				14	0.162	0.157	0.154	0.157667	0.081	0.0766667				14	0.136	0.122	0.112	0.123333	0.081
	15	1.012	1.015	1.018	1.015	0.082	0.933						15	0.165	0.197	0.17	0.177333	0.087	0.0953333					15	0.145	0.12	0.124	0.129667	0.081	0.0486667				15	0.169	0.156	0.161	0.162	0.081	0.081				15	0.139	0.127	0.119	0.128333	0.081
	16	1.014	1.018	1.02	1.01733	0.082	0.935333						16	0.182	0.253	0.213	0.216	0.087	0.134					16	0.148	0.124	0.128	0.133333	0.081	0.0523333				16	0.173	0.158	0.168	0.166333	0.081	0.0853333				16	0.142	0.128	0.122	0.130667	0.081
	17	1.014	1.018	1.02	1.01733	0.082	0.935333						17	0.219	0.333	0.288	0.28	0.087	0.198					17	0.153	0.129	0.131	0.137667	0.081	0.0566667				17	0.177	0.163	0.175	0.171667	0.081	0.0906667				17	0.146	0.13	0.124	0.133333	0.081
	18	1.014	1.021	1.021	1.01867	0.082	0.936667						18	0.285	0.434	0.373	0.364	0.087	0.282					18	0.155	0.131	0.135	0.140333	0.081	0.0593333				18	0.185	0.175	0.179	0.179667	0.081	0.0986667				18	0.15	0.13	0.127	0.135667	0.081
	19	1.016	1.021	1.021	1.01933	0.082	0.937333						19	0.364	0.548	0.495	0.469	0.087	0.387					19	0.159	0.135	0.143	0.145667	0.081	0.0646667				19	0.188	0.182	0.185	0.185	0.081	0.104				19	0.151	0.136	0.129	0.138667	0.081
	time (h)	T5			Mean	Blank	Mean_blanked						time (h)	T5			Mean	Blank	Mean_blanked					time (h)	T5			Mean	Blank	Mean_blanked				time (h)	T5			Mean	Blank	Mean_blanked				time (h)	T5			Mean	Blank
	1	0.087	0.09	0.086	0.0876667	0.081	0.00666667						1	0.086	0.09	0.087	0.0876667	0.081	0.00666667					1	0.089	0.087	0.085	0.087	0.082	0.005				1	0.089	0.09	0.087	0.0886667	0.099	-0.0103333				1	0.086	0.086	0.086	0.086	0.082
	2	0.088	0.093	0.086	0.089	0.081	0.008						2	0.087	0.09	0.088	0.0883333	0.081	0.00733333					2	0.089	0.087	0.085	0.087	0.082	0.005				2	0.11	0.111	0.106	0.109	0.092	0.017				2	0.089	0.108	0.089	0.0953333	0.082
	3	0.102	0.099	0.098	0.0996667	0.081	0.0186667						3	0.097	0.092	0.095	0.0946667	0.081	0.0136667					3	0.098	0.109	0.111	0.106	0.082	0.024				3	0.115	0.115	0.11	0.113333	0.087	0.0263333				3	0.106	0.109	0.107	0.107333	0.082
	4	0.1	0.114	0.107	0.107	0.081	0.026						4	0.095	0.097	0.094	0.0953333	0.081	0.0143333					4	0.113	0.105	0.104	0.107333	0.082	0.0253333				4	0.123	0.123	0.117	0.121	0.104	0.017				4	0.104	0.105	0.103	0.104	0.082
	5	0.127	0.151	0.142	0.14	0.081	0.059						5	0.095	0.103	0.098	0.0986667	0.081	0.0176667					5	0.113	0.106	0.105	0.108	0.082	0.026				5	0.133	0.132	0.126	0.130333	0.086	0.0443333				5	0.107	0.106	0.104	0.105667	0.082
	6	0.199	0.25	0.246	0.231667	0.081	0.150667						6	0.1	0.106	0.095	0.100333	0.081	0.0193333					6	0.117	0.11	0.108	0.111667	0.082	0.0296667				6	0.141	0.14	0.134	0.138333	0.086	0.0523333				6	0.111	0.109	0.107	0.109	0.082
	7	0.343	0.413	0.403	0.386333	0.081	0.305333						7	0.103	0.107	0.099	0.103	0.081	0.022					7	0.122	0.115	0.112	0.116333	0.082	0.0343333				7	0.15	0.148	0.142	0.146667	0.102	0.0446667				7	0.116	0.112	0.109	0.112333	0.082
	8	0.503	0.567	0.563	0.544333	0.081	0.463333						8	0.107	0.108	0.101	0.105333	0.081	0.0243333					8	0.125	0.118	0.115	0.119333	0.081	0.0383333				8	0.16	0.155	0.15	0.155	0.13	0.025				8	0.12	0.115	0.112	0.115667	0.081
	9	0.641	0.695	0.697	0.677667	0.081	0.596667						9	0.109	0.111	0.104	0.108	0.081	0.027					9	0.128	0.122	0.117	0.122333	0.081	0.0413333				9	0.175	0.172	0.168	0.171667	0.117	0.0546667				9	0.124	0.117	0.116	0.119	0.081
	10	0.759	0.82	0.822	0.800333	0.081	0.719333						10	0.112	0.114	0.106	0.110667	0.081	0.0296667					10	0.137	0.119	0.12	0.125333	0.082	0.0433333				10	0.186	0.179	0.176	0.180333	0.118	0.0623333				10	0.131	0.119	0.119	0.123	0.082
	11	0.87	0.91	0.917	0.899	0.081	0.818						11	0.118	0.116	0.108	0.114	0.081	0.033					11	0.146	0.126	0.123	0.131667	0.081	0.0506667				11	0.192	0.189	0.185	0.188667	0.117	0.0716667				11	0.142	0.122	0.111	0.125	0.081
	12	0.931	0.958	0.968	0.952333	0.081	0.871333						12	0.129	0.117	0.109	0.118333	0.081	0.0373333					12	0.154	0.133	0.138	0.141667	0.081	0.0606667				12	0.203	0.193	0.189	0.195	0.109	0.086				12	0.149	0.134	0.129	0.137333	0.081
	13	0.972	0.996	1.007	0.991667	0.081	0.910667						13	0.135	0.12	0.112	0.122333	0.081	0.0413333					13	0.159	0.138	0.143	0.146667	0.081	0.0656667				13	0.214	0.203	0.198	0.205	0.108	0.097				13	0.155	0.145	0.135	0.145	0.081
	14	1.005	1.029	1.04	1.02467	0.081	0.943667						14	0.14	0.124	0.114	0.126	0.081	0.045					14	0.163	0.143	0.147	0.151	0.081	0.07				14	0.219	0.21	0.209	0.212667	0.108	0.104667				14	0.16	0.15	0.143	0.151	0.081
	15	1.036	1.057	1.07	1.05433	0.081	0.973333						15	0.144	0.128	0.111	0.127667	0.081	0.0466667					15	0.167	0.15	0.153	0.156667	0.081	0.0756667				15	0.226	0.219	0.217	0.220667	0.109	0.111667				15	0.166	0.153	0.153	0.157333	0.081
	16	1.06	1.078	1.093	1.077	0.081	0.996						16	0.147	0.128	0.119	0.131333	0.081	0.0503333					16	0.168	0.155	0.158	0.160333	0.081	0.0793333				16	0.23	0.223	0.222	0.225	0.108	0.117				16	0.166	0.158	0.153	0.159	0.081
	17	1.073	1.094	1.111	1.09267	0.081	1.01167						17	0.153	0.134	0.121	0.136	0.081	0.055					17	0.172	0.16	0.166	0.166	0.081	0.085				17	0.236	0.229	0.227	0.230667	0.106	0.124667				17	0.167	0.163	0.158	0.162667	0.081
	18	1.083	1.106	1.125	1.10467	0.081	1.02367						18	0.157	0.139	0.125	0.140333	0.081	0.0593333					18	0.176	0.164	0.177	0.172333	0.081	0.0913333				18	0.24	0.232	0.233	0.235	0.095	0.14				18	0.174	0.168	0.162	0.168	0.081
	19	1.091	1.114	1.135	1.11333	0.081	1.03233						19	0.16	0.142	0.128	0.143333	0.081	0.0623333					19	0.183	0.167	0.182	0.177333	0.081	0.0963333				19	0.245	0.237	0.24	0.240667	0.116	0.124667				19	0.177	0.166	0.164	0.169	0.081
	time (h)	T6			Mean	Blank	Mean_blanked						time (h)	T6			Mean	Blank	Mean_blanked					time (h)	T6			Mean	Blank	Mean_blanked														time (h)	T6			Mean	Blank
	1	0.091	0.088	0.086	0.0883333	0.082	0.00633333						1	0.098	0.094	0.091	0.0943333	0.082	0.0123333					1	0.089	0.087	0.1	0.092	0.099	-0.007														1	0.087	0.09	0.088	0.0883333	0.099
	2	0.122	0.12	0.118	0.12	0.082	0.038						2	0.132	0.093	0.114	0.113	0.082	0.031					2	0.109	0.105	0.111	0.108333	0.092	0.0163333														2	0.103	0.107	0.103	0.104333	0.092
	3	0.113	0.112	0.107	0.110667	0.082	0.0286667						3	0.116	0.113	0.107	0.112	0.082	0.03					3	0.111	0.105	0.115	0.110333	0.087	0.0233333														3	0.106	0.108	0.105	0.106333	0.087
	4	0.142	0.141	0.133	0.138667	0.082	0.0566667						4	0.131	0.106	0.106	0.114333	0.082	0.0323333					4	0.12	0.111	0.12	0.117	0.104	0.013														4	0.114	0.114	0.111	0.113	0.104
	5	0.233	0.234	0.215	0.227333	0.082	0.145333						5	0.131	0.103	0.109	0.114333	0.082	0.0323333					5	0.131	0.12	0.127	0.126	0.086	0.04														5	0.125	0.123	0.12	0.122667	0.086
	6	0.403	0.41	0.382	0.398333	0.082	0.316333						6	0.137	0.108	0.114	0.119667	0.082	0.0376667					6	0.144	0.131	0.136	0.137	0.086	0.051														6	0.139	0.135	0.129	0.134333	0.086
	7	0.591	0.582	0.56	0.577667	0.082	0.495667						7	0.145	0.111	0.118	0.124667	0.082	0.0426667					7	0.152	0.141	0.143	0.145333	0.102	0.0433333														7	0.151	0.147	0.137	0.145	0.102
	8	0.744	0.74	0.732	0.738667	0.081	0.657667						8	0.152	0.116	0.122	0.13	0.081	0.049					8	0.164	0.149	0.155	0.156	0.13	0.026														8	0.166	0.153	0.144	0.154333	0.13
	9	0.873	0.862	0.857	0.864	0.081	0.783						9	0.162	0.126	0.127	0.138333	0.081	0.0573333					9	0.179	0.17	0.17	0.173	0.117	0.056														9	0.179	0.172	0.164	0.171667	0.117
	10	0.949	0.932	0.933	0.938	0.082	0.856						10	0.172	0.131	0.12	0.141	0.082	0.059					10	0.186	0.176	0.181	0.181	0.118	0.063														10	0.186	0.179	0.17	0.178333	0.118
	11	0.996	0.977	0.979	0.984	0.081	0.903						11	0.181	0.149	0.127	0.152333	0.081	0.0713333					11	0.196	0.184	0.19	0.19	0.117	0.073														11	0.195	0.187	0.185	0.189	0.117
	12	1.037	1.007	1.011	1.01833	0.081	0.937333						12	0.189	0.154	0.153	0.165333	0.081	0.0843333					12	0.208	0.192	0.202	0.200667	0.109	0.0916667														12	0.204	0.194	0.189	0.195667	0.109
	13	1.072	1.047	1.046	1.055	0.081	0.974						13	0.194	0.161	0.153	0.169333	0.081	0.0883333					13	0.212	0.198	0.208	0.206	0.108	0.098														13	0.212	0.2	0.202	0.204667	0.108
	14	1.097	1.064	1.071	1.07733	0.081	0.996333						14	0.198	0.166	0.162	0.175333	0.081	0.0943333					14	0.221	0.206	0.224	0.217	0.108	0.109														14	0.219	0.21	0.216	0.215	0.108
	15	1.114	1.082	1.088	1.09467	0.081	1.01367						15	0.205	0.171	0.167	0.181	0.081	0.1					15	0.226	0.214	0.228	0.222667	0.109	0.113667														15	0.226	0.216	0.219	0.220333	0.109
	16	1.102	1.085	1.103	1.09667	0.081	1.01567						16	0.213	0.175	0.17	0.186	0.081	0.105					16	0.231	0.219	0.235	0.228333	0.108	0.120333														16	0.233	0.221	0.224	0.226	0.108
	17	1.084	1.079	1.124	1.09567	0.081	1.01467						17	0.218	0.177	0.173	0.189333	0.081	0.108333					17	0.237	0.224	0.244	0.235	0.106	0.129														17	0.239	0.226	0.232	0.232333	0.106
	18	1.067	1.062	1.124	1.08433	0.081	1.00333						18	0.224	0.18	0.177	0.193667	0.081	0.112667					18	0.243	0.23	0.25	0.241	0.095	0.146														18	0.247	0.231	0.24	0.239333	0.095
	19	1.051	1.036	1.119	1.06867	0.081	0.987667						19	0.227	0.184	0.181	0.197333	0.081	0.116333					19	0.249	0.237	0.257	0.247667	0.116	0.131667														19	0.251	0.237	0.247	0.245	0.116
	time (h)	T7			Mean	Blank	Mean_blanked						time (h)	T7			Mean	Blank	Mean_blanked
	1	0.108	0.124	0.115	0.115667	0.099	0.0166667						1	0.09	0.091	0.089	0.09	0.099	-0.009
	2	0.109	0.11	0.107	0.108667	0.092	0.0166667						2	0.111	0.11	0.114	0.111667	0.092	0.0196667
	3	0.128	0.13	0.128	0.128667	0.087	0.0416667						3	0.119	0.115	0.117	0.117	0.087	0.03
	4	0.176	0.182	0.184	0.180667	0.104	0.0766667						4	0.127	0.123	0.126	0.125333	0.104	0.0213333
	5	0.274	0.29	0.301	0.288333	0.086	0.202333						5	0.138	0.134	0.136	0.136	0.086	0.05
	6	0.425	0.449	0.455	0.443	0.086	0.357						6	0.146	0.143	0.145	0.144667	0.086	0.0586667
	7	0.578	0.597	0.621	0.598667	0.102	0.496667						7	0.153	0.15	0.151	0.151333	0.102	0.0493333
	8	0.693	0.71	0.725	0.709333	0.13	0.579333						8	0.172	0.162	0.157	0.163667	0.13	0.0336667
	9	0.803	0.82	0.839	0.820667	0.117	0.703667						9	0.179	0.173	0.165	0.172333	0.117	0.0553333
	10	0.903	0.919	0.931	0.917667	0.118	0.799667						10	0.187	0.181	0.176	0.181333	0.118	0.0633333
	11	0.965	0.978	0.987	0.976667	0.117	0.859667						11	0.197	0.19	0.174	0.187	0.117	0.07
	12	1.007	1.023	1.032	1.02067	0.109	0.911667						12	0.208	0.2	0.19	0.199333	0.109	0.0903333
	13	1.045	1.062	1.067	1.058	0.108	0.95						13	0.218	0.205	0.202	0.208333	0.108	0.100333
	14	1.078	1.088	1.099	1.08833	0.108	0.980333						14	0.226	0.213	0.209	0.216	0.108	0.108
	15	1.106	1.111	1.118	1.11167	0.109	1.00267						15	0.229	0.221	0.215	0.221667	0.109	0.112667
	16	1.124	1.128	1.14	1.13067	0.108	1.02267						16	0.234	0.225	0.221	0.226667	0.108	0.118667
	17	1.135	1.141	1.155	1.14367	0.106	1.03767						17	0.24	0.23	0.231	0.233667	0.106	0.127667
	18	1.142	1.151	1.162	1.15167	0.095	1.05667						18	0.246	0.234	0.234	0.238	0.095	0.143
	19	1.141	1.147	1.158	1.14867	0.116	1.03267						19	0.251	0.238	0.239	0.242667	0.116	0.126667
[truncated: 11 more columns]

## Sheet: Fig. 2C
		Sulfur source = 50 µM GSH
		WT (JE2)										0200::Tn											0201::Tn										0202::Tn											0203::Tn
	time (h)	T1	T2	T3	T4	T5	T6	T7	Mean	SEM		time (h)	T1	T2	T3	T4	T5	T6	T7	Mean	SEM		time (h)	T1	T2	T3	T4	T5	T6	Mean	SEM		time (h)	T1	T2	T3	T4	T5	T6	T7	Mean	SEM		time (h)	T1	T2	T3	T4	T5
	1	0.02	0.01	0.01	0	0.01	0.01	0.01	0.01	0.002		1	0.02	0.01	0.01	0	0.01	0	0	0.00714286	0.003		1	0	0	0	0.01	0.02	0.01	0.00666667	0.003		1	0.02	0.01	0	0	0.01	0.02	0.01	0.01	0.003		1	0.02	0	0	0	0
	2	0.02	0.03	0.02	0	0	0.02	0.03	0.0171429	0.004		2	0.01	0.04	0.02	0	0	0.01	0.04	0.0171429	0.005		2	0.02	0.02	0	0.01	0.02	0.01	0.0133333	0.003		2	0.01	0.03	0.01	0	0	0.02	0.02	0.0128571	0.003		2	0.01	0.04	0.02	0	0
	3	0.06	0.05	0.02	0.02	0.01	0.04	0.03	0.0328571	0.006		3	0.01	0.04	0.02	0.02	0.01	0.02	0.03	0.0214286	0.003		3	0.03	0.02	0	0.01	0.02	0.01	0.015	0.003		3	0.01	0.03	0.02	0.02	0.01	0.03	0.02	0.02	0.002		3	0.01	0.03	0.02	0.02	0.01
	4	0.16	0.12	0.04	0.03	0.03	0.08	0.07	0.0757143	0.017		4	0.02	0.05	0.02	0.01	0.01	0.03	0.03	0.0242857	0.005		4	0.04	0.02	0.01	0.02	0.03	0.03	0.025	0.003		4	0.02	0.04	0.03	0.02	0.01	0.04	0.03	0.0271429	0.003		4	0.02	0.04	0.03	0.01	0.01
	5	0.33	0.26	0.12	0.09	0.07	0.18	0.2	0.178571	0.031		5	0.04	0.07	0.03	0.02	0.02	0.03	0.04	0.0357143	0.006		5	0.05	0.03	0.02	0.03	0.04	0.03	0.0333333	0.004		5	0.04	0.05	0.04	0.02	0.02	0.05	0.04	0.0371429	0.005		5	0.04	0.05	0.04	0.02	0.01
	6	0.53	0.46	0.26	0.25	0.17	0.37	0.39	0.347143	0.042		6	0.06	0.09	0.03	0.02	0.03	0.05	0.05	0.0471429	0.007		6	0.07	0.05	0.02	0.03	0.06	0.04	0.045	0.005		6	0.06	0.07	0.07	0.03	0.03	0.07	0.05	0.0542857	0.007		6	0.06	0.06	0.07	0.02	0.02
	7	0.65	0.72	0.44	0.45	0.34	0.54	0.58	0.531429	0.042		7	0.07	0.11	0.05	0.03	0.04	0.06	0.07	0.0614286	0.008		7	0.08	0.07	0.03	0.05	0.06	0.06	0.0583333	0.006		7	0.07	0.09	0.1	0.04	0.04	0.07	0.07	0.0685714	0.008		7	0.08	0.08	0.09	0.03	0.03
	8	0.76	0.86	0.6	0.61	0.48	0.67	0.72	0.671429	0.04		8	0.09	0.12	0.06	0.05	0.05	0.06	0.09	0.0742857	0.009		8	0.1	0.1	0.05	0.06	0.08	0.08	0.0783333	0.007		8	0.09	0.11	0.14	0.05	0.05	0.09	0.09	0.0885714	0.01		8	0.09	0.1	0.12	0.05	0.04
	9	0.83	0.98	0.71	0.73	0.61	0.79	0.84	0.784286	0.038		9	0.11	0.14	0.08	0.06	0.06	0.07	0.1	0.0885714	0.01		9	0.12	0.12	0.06	0.07	0.09	0.09	0.0916667	0.008		9	0.11	0.13	0.16	0.07	0.07	0.1	0.1	0.105714	0.011		9	0.11	0.12	0.14	0.06	0.06
	10	0.88	1.1	0.81	0.83	0.74	0.86	0.9	0.874286	0.038		10	0.13	0.16	0.08	0.08	0.07	0.08	0.12	0.102857	0.011		10	0.13	0.14	0.07	0.09	0.1	0.11	0.106667	0.009		10	0.12	0.15	0.18	0.08	0.08	0.11	0.12	0.12	0.012		10	0.13	0.14	0.16	0.08	0.07
	11	0.92	1.14	0.86	0.88	0.82	0.9	0.94	0.922857	0.033		11	0.14	0.17	0.09	0.09	0.08	0.09	0.13	0.112857	0.011		11	0.15	0.15	0.09	0.1	0.11	0.12	0.12	0.009		11	0.14	0.16	0.19	0.09	0.09	0.12	0.13	0.131429	0.012		11	0.14	0.15	0.17	0.09	0.08
	12	0.95	1.18	0.9	0.91	0.88	0.94	0.98	0.962857	0.034		12	0.14	0.19	0.1	0.1	0.09	0.1	0.13	0.121429	0.012		12	0.17	0.16	0.09	0.11	0.12	0.13	0.13	0.01		12	0.15	0.17	0.2	0.1	0.1	0.13	0.14	0.141429	0.012		12	0.15	0.16	0.18	0.1	0.09
	13	0.98	1.22	0.93	0.94	0.92	0.98	1.01	0.997143	0.035		13	0.15	0.2	0.11	0.1	0.1	0.11	0.14	0.13	0.012		13	0.18	0.17	0.1	0.12	0.13	0.14	0.14	0.01		13	0.16	0.18	0.21	0.11	0.11	0.14	0.15	0.151429	0.012		13	0.17	0.17	0.19	0.11	0.1
	14	1	1.3	0.96	0.97	0.95	1.01	1.05	1.03429	0.043		14	0.16	0.2	0.12	0.11	0.1	0.11	0.15	0.135714	0.012		14	0.18	0.19	0.11	0.13	0.14	0.14	0.148333	0.011		14	0.17	0.19	0.22	0.12	0.12	0.15	0.15	0.16	0.012		14	0.18	0.18	0.2	0.12	0.11
	15	1.02	1.29	0.98	0.99	0.99	1.04	1.08	1.05571	0.043		15	0.17	0.21	0.13	0.12	0.11	0.12	0.16	0.145714	0.012		15	0.19	0.19	0.12	0.14	0.15	0.15	0.156667	0.011		15	0.18	0.2	0.23	0.13	0.13	0.16	0.16	0.17	0.011		15	0.18	0.19	0.21	0.13	0.12
	16	1.04	1.3	0.99	1	1.01	1.07	1.1	1.07286	0.045		16	0.18	0.22	0.14	0.14	0.12	0.13	0.16	0.155714	0.012		16	0.2	0.2	0.13	0.15	0.16	0.16	0.166667	0.011		16	0.19	0.21	0.23	0.15	0.14	0.18	0.17	0.181429	0.011		16	0.19	0.19	0.22	0.14	0.12
	17	1.06	1.32	1.01	1.01	1.03	1.08	1.11	1.08857	0.045		17	0.19	0.23	0.15	0.15	0.12	0.13	0.17	0.162857	0.012		17	0.21	0.21	0.14	0.15	0.17	0.17	0.175	0.012		17	0.2	0.22	0.24	0.16	0.14	0.18	0.18	0.188571	0.011		17	0.2	0.2	0.23	0.14	0.13
	18	1.07	1.34	1.02	1.02	1.05	1.09	1.14	1.10429	0.044		18	0.2	0.24	0.18	0.18	0.13	0.14	0.18	0.178571	0.012		18	0.22	0.22	0.15	0.16	0.19	0.18	0.186667	0.014		18	0.21	0.24	0.24	0.19	0.15	0.2	0.19	0.202857	0.011		18	0.21	0.21	0.23	0.15	0.14
	19	1.06	1.35	1.03	1.03	1.05	1.1	1.13	1.10714	0.044		19	0.21	0.25	0.2	0.22	0.14	0.15	0.19	0.194286	0.012		19	0.23	0.22	0.17	0.17	0.21	0.2	0.2	0.017		19	0.22	0.27	0.25	0.22	0.16	0.21	0.21	0.22	0.011		19	0.22	0.23	0.24	0.17	0.15
	time (h)	T1				Blank	Mean_blanked					time (h)	T1			Mean	Blank	Mean_blanked					time (h)	T1			Mean	Blank	Mean_blanked				time (h)	T1			Mean	Blank	Mean_blanked					time (h)	T1			Mean	Blank
	1	0.109	0.115	0.109	0.111	0.088	0.023					1	0.104	0.114	0.112	0.11	0.088	0.022					1	0.09	0.094	0.092	0.092	0.089	0.003				1	0.104	0.114	0.114	0.110667	0.088	0.0226667					1	0.1	0.117	0.112	0.109667	0.088
	2	0.112	0.117	0.107	0.112	0.089	0.023					2	0.099	0.104	0.102	0.101667	0.089	0.0126667					2	0.117	0.108	0.113	0.112667	0.089	0.0236667				2	0.098	0.105	0.102	0.101667	0.089	0.0126667					2	0.102	0.102	0.101	0.101667	0.089
	3	0.153	0.151	0.141	0.148333	0.09	0.0583333					3	0.101	0.107	0.105	0.104333	0.09	0.0143333					3	0.117	0.121	0.118	0.118667	0.089	0.0296667				3	0.101	0.108	0.103	0.104	0.09	0.014					3	0.103	0.104	0.104	0.103667	0.09
	4	0.266	0.246	0.235	0.249	0.09	0.159					4	0.111	0.117	0.116	0.114667	0.09	0.0246667					4	0.123	0.127	0.128	0.126	0.089	0.037				4	0.11	0.117	0.113	0.113333	0.09	0.0233333					4	0.112	0.113	0.115	0.113333	0.09
	5	0.427	0.424	0.401	0.417333	0.09	0.327333					5	0.123	0.131	0.129	0.127667	0.09	0.0376667					5	0.136	0.14	0.143	0.139667	0.089	0.0506667				5	0.122	0.13	0.128	0.126667	0.09	0.0366667					5	0.125	0.127	0.131	0.127667	0.09
	6	0.636	0.625	0.608	0.623	0.09	0.533					6	0.137	0.149	0.152	0.146	0.09	0.056					6	0.151	0.155	0.16	0.155333	0.089	0.0663333				6	0.139	0.149	0.147	0.145	0.09	0.055					6	0.141	0.147	0.158	0.148667	0.09
	7	0.746	0.739	0.73	0.738333	0.091	0.647333					7	0.157	0.168	0.17	0.165	0.091	0.074					7	0.166	0.168	0.184	0.172667	0.089	0.0836667				7	0.158	0.167	0.167	0.164	0.091	0.073					7	0.161	0.163	0.174	0.166	0.091
	8	0.853	0.847	0.84	0.846667	0.091	0.755667					8	0.173	0.185	0.197	0.185	0.091	0.094					8	0.183	0.188	0.194	0.188333	0.089	0.0993333				8	0.173	0.183	0.194	0.183333	0.091	0.0923333					8	0.174	0.182	0.201	0.185667	0.091
	9	0.929	0.926	0.919	0.924667	0.091	0.833667					9	0.194	0.203	0.216	0.204333	0.091	0.113333					9	0.194	0.203	0.219	0.205333	0.089	0.116333				9	0.188	0.2	0.216	0.201333	0.091	0.110333					9	0.194	0.201	0.221	0.205333	0.091
	10	0.981	0.977	0.972	0.976667	0.092	0.884667					10	0.205	0.217	0.229	0.217	0.092	0.125					10	0.213	0.218	0.237	0.222667	0.088	0.134667				10	0.203	0.215	0.231	0.216333	0.092	0.124333					10	0.207	0.214	0.24	0.220333	0.092
	11	1.016	1.011	1.012	1.013	0.092	0.921					11	0.215	0.227	0.24	0.227333	0.092	0.135333					11	0.225	0.237	0.253	0.238333	0.088	0.150333				11	0.216	0.227	0.246	0.229667	0.092	0.137667					11	0.222	0.228	0.254	0.234667	0.092
	12	1.042	1.042	1.05	1.04467	0.094	0.950667					12	0.225	0.236	0.251	0.237333	0.094	0.143333					12	0.243	0.251	0.266	0.253333	0.088	0.165333				12	0.228	0.239	0.26	0.242333	0.094	0.148333					12	0.233	0.241	0.269	0.247667	0.094
	13	1.066	1.067	1.087	1.07333	0.094	0.979333					13	0.234	0.247	0.263	0.248	0.094	0.154					13	0.253	0.261	0.275	0.263	0.088	0.175				13	0.24	0.252	0.273	0.255	0.094	0.161					13	0.245	0.253	0.281	0.259667	0.094
	14	1.08	1.086	1.121	1.09567	0.094	1.00167					14	0.244	0.258	0.273	0.258333	0.094	0.164333					14	0.262	0.269	0.285	0.272	0.088	0.184				14	0.251	0.263	0.284	0.266	0.094	0.172					14	0.255	0.264	0.291	0.27	0.094
	15	1.091	1.105	1.159	1.11833	0.095	1.02333					15	0.254	0.267	0.281	0.267333	0.095	0.172333					15	0.269	0.277	0.291	0.279	0.088	0.191				15	0.262	0.273	0.293	0.276	0.095	0.181					15	0.265	0.274	0.299	0.279333	0.095
	16	1.099	1.114	1.186	1.133	0.094	1.039					16	0.263	0.277	0.289	0.276333	0.094	0.182333					16	0.276	0.283	0.3	0.286333	0.088	0.198333				16	0.271	0.283	0.3	0.284667	0.094	0.190667					16	0.274	0.281	0.305	0.286667	0.094
	17	1.111	1.128	1.216	1.15167	0.094	1.05767					17	0.273	0.286	0.297	0.285333	0.094	0.191333					17	0.284	0.292	0.311	0.295667	0.088	0.207667				17	0.28	0.291	0.307	0.292667	0.094	0.198667					17	0.283	0.289	0.312	0.294667	0.094
	18	1.123	1.145	1.222	1.16333	0.094	1.06933					18	0.281	0.294	0.305	0.293333	0.094	0.199333					18	0.292	0.302	0.321	0.305	0.088	0.217				18	0.29	0.302	0.317	0.303	0.094	0.209					18	0.292	0.299	0.321	0.304	0.094
	19	1.106	1.138	1.22	1.15467	0.093	1.06167					19	0.289	0.302	0.315	0.302	0.093	0.209					19	0.303	0.312	0.332	0.315667	0.088	0.227667				19	0.298	0.311	0.329	0.312667	0.093	0.219667					19	0.299	0.307	0.33	0.312	0.093
	time (h)	T2			Mean	Blank	Mean_blanked					time (h)	T2			Mean	Blank	Mean_blanked					time (h)	T2			Mean	Blank	Mean_blanked				time (h)	T2			Mean	Blank	Mean_blanked					time (h)	T2			Mean	Blank
	1	0.093	0.097	0.095	0.095	0.089	0.006					1	0.102	0.111	0.095	0.102667	0.089	0.0136667					1	0.087	0.086	0.088	0.087	0.084	0.003				1	0.095	0.099	0.089	0.0943333	0.089	0.00533333					1	0.089	0.093	0.091	0.091	0.089
	2	0.118	0.121	0.117	0.118667	0.089	0.0296667					2	0.126	0.136	0.123	0.128333	0.089	0.0393333					2	0.102	0.086	0.112	0.1	0.084	0.016				2	0.12	0.132	0.097	0.116333	0.089	0.0273333					2	0.125	0.13	0.121	0.125333	0.089
	3	0.134	0.139	0.135	0.136	0.089	0.047					3	0.127	0.138	0.125	0.13	0.089	0.041					3	0.101	0.101	0.102	0.101333	0.083	0.0183333				3	0.119	0.124	0.115	0.119333	0.089	0.0303333					3	0.114	0.118	0.115	0.115667	0.089
	4	0.207	0.214	0.21	0.210333	0.089	0.121333					4	0.139	0.148	0.137	0.141333	0.089	0.0523333					4	0.107	0.104	0.107	0.106	0.083	0.023				4	0.128	0.133	0.124	0.128333	0.089	0.0393333					4	0.121	0.127	0.125	0.124333	0.089
	5	0.339	0.353	0.35	0.347333	0.089	0.258333					5	0.153	0.164	0.154	0.157	0.089	0.068					5	0.117	0.111	0.118	0.115333	0.083	0.0323333				5	0.142	0.147	0.139	0.142667	0.089	0.0536667					5	0.135	0.139	0.14	0.138	0.089
	6	0.523	0.55	0.561	0.544667	0.089	0.455667					6	0.17	0.182	0.175	0.175667	0.089	0.0866667					6	0.131	0.12	0.137	0.129333	0.083	0.0463333				6	0.159	0.164	0.158	0.160333	0.089	0.0713333					6	0.149	0.154	0.157	0.153333	0.089
	7	0.765	0.82	0.834	0.806333	0.089	0.717333					7	0.19	0.203	0.193	0.195333	0.089	0.106333					7	0.162	0.14	0.17	0.157333	0.083	0.0743333				7	0.181	0.182	0.184	0.182333	0.089	0.0933333					7	0.161	0.166	0.183	0.17	0.089
	8	0.913	0.985	0.961	0.953	0.089	0.864					8	0.203	0.215	0.216	0.211333	0.089	0.122333					8	0.191	0.162	0.198	0.183667	0.083	0.100667				8	0.191	0.197	0.197	0.195	0.089	0.106					8	0.188	0.189	0.195	0.190667	0.089
	9	1.041	1.084	1.087	1.07067	0.089	0.981667					9	0.224	0.236	0.238	0.232667	0.089	0.143667					9	0.208	0.181	0.213	0.200667	0.083	0.117667				9	0.214	0.219	0.225	0.219333	0.089	0.130333					9	0.2	0.205	0.219	0.208	0.089
	10	1.193	1.169	1.212	1.19133	0.088	1.10333					10	0.24	0.253	0.253	0.248667	0.088	0.160667					10	0.223	0.199	0.232	0.218	0.083	0.135				10	0.23	0.237	0.241	0.236	0.088	0.148					10	0.217	0.223	0.237	0.225667	0.088
	11	1.209	1.238	1.23	1.22567	0.088	1.13767					11	0.254	0.266	0.267	0.262333	0.088	0.174333					11	0.236	0.213	0.249	0.232667	0.083	0.149667				11	0.244	0.251	0.255	0.25	0.088	0.162					11	0.232	0.237	0.251	0.24	0.088
	12	1.24	1.294	1.281	1.27167	0.088	1.18367					12	0.266	0.277	0.277	0.273333	0.088	0.185333					12	0.251	0.222	0.263	0.245333	0.083	0.162333				12	0.255	0.263	0.264	0.260667	0.088	0.172667					12	0.243	0.249	0.263	0.251667	0.088
	13	1.269	1.339	1.326	1.31133	0.088	1.22333					13	0.278	0.287	0.287	0.284	0.088	0.196					13	0.263	0.233	0.276	0.257333	0.083	0.174333				13	0.263	0.271	0.273	0.269	0.088	0.181					13	0.251	0.258	0.271	0.26	0.088
	14	1.411	1.382	1.362	1.385	0.088	1.297					14	0.286	0.294	0.296	0.292	0.088	0.204					14	0.274	0.244	0.286	0.268	0.083	0.185				14	0.271	0.278	0.281	0.276667	0.088	0.188667					14	0.258	0.266	0.279	0.267667	0.088
	15	1.329	1.401	1.39	1.37333	0.088	1.28533					15	0.295	0.302	0.303	0.3	0.088	0.212					15	0.283	0.254	0.295	0.277333	0.083	0.194333				15	0.278	0.287	0.29	0.285	0.088	0.197					15	0.265	0.272	0.287	0.274667	0.088
	16	1.328	1.42	1.414	1.38733	0.088	1.29933					16	0.302	0.309	0.311	0.307333	0.088	0.219333					16	0.291	0.263	0.303	0.285667	0.083	0.202667				16	0.288	0.297	0.3	0.295	0.088	0.207					16	0.271	0.279	0.297	0.282333	0.088
	17	1.333	1.441	1.446	1.40667	0.088	1.31867					17	0.309	0.317	0.319	0.315	0.088	0.227					17	0.3	0.271	0.309	0.293333	0.083	0.210333				17	0.302	0.309	0.314	0.308333	0.088	0.220333					17	0.278	0.287	0.309	0.291333	0.088
	18	1.343	1.46	1.469	1.424	0.088	1.336					18	0.317	0.324	0.329	0.323333	0.088	0.235333					18	0.307	0.279	0.314	0.3	0.082	0.218				18	0.319	0.329	0.33	0.326	0.088	0.238					18	0.286	0.297	0.322	0.301667	0.088
	19	1.353	1.471	1.493	1.439	0.088	1.351					19	0.326	0.333	0.34	0.333	0.088	0.245					19	0.314	0.287	0.319	0.306667	0.083	0.223667				19	0.35	0.36	0.352	0.354	0.088	0.266					19	0.296	0.311	0.343	0.316667	0.088
	time (h)	T3			Mean	Blank	Mean_blanked					time (h)	T3			Mean	Blank	Mean_blanked					time (h)	T3			Mean	Blank	Mean_blanked				time (h)	T3			Mean	Blank	Mean_blanked					time (h)	T3			Mean	Blank
	1	0.087	0.087	0.096	0.09	0.084	0.006					1	0.093	0.087	0.088	0.0893333	0.084	0.00533333					1	0.087	0.087	0.086	0.0866667	0.087	-0.000333333				1	0.088	0.089	0.088	0.0883333	0.084	0.00433333					1	0.086	0.087	0.086	0.0863333	0.084
	2	0.095	0.106	0.104	0.101667	0.084	0.0176667					2	0.1	0.106	0.1	0.102	0.084	0.018					2	0.089	0.086	0.086	0.087	0.087	0				2	0.103	0.089	0.104	0.0986667	0.084	0.0146667					2	0.104	0.105	0.101	0.103333	0.084
	3	0.104	0.104	0.101	0.103	0.083	0.02					3	0.096	0.1	0.098	0.098	0.083	0.015					3	0.088	0.089	0.09	0.089	0.087	0.002				3	0.104	0.092	0.104	0.1	0.083	0.017					3	0.102	0.102	0.1	0.101333	0.083
	4	0.124	0.123	0.12	0.122333	0.083	0.0393333					4	0.097	0.104	0.103	0.101333	0.083	0.0183333					4	0.099	0.102	0.102	0.101	0.087	0.014				4	0.113	0.105	0.115	0.111	0.083	0.028					4	0.11	0.11	0.108	0.109333	0.083
	5	0.21	0.206	0.201	0.205667	0.083	0.122667					5	0.102	0.112	0.111	0.108333	0.083	0.0253333					5	0.107	0.103	0.106	0.105333	0.087	0.0183333				5	0.13	0.111	0.132	0.124333	0.083	0.0413333					5	0.122	0.122	0.121	0.121667	0.083
	6	0.344	0.345	0.341	0.343333	0.083	0.260333					6	0.107	0.119	0.12	0.115333	0.083	0.0323333					6	0.11	0.108	0.113	0.110333	0.087	0.0233333				6	0.165	0.125	0.173	0.154333	0.083	0.0713333					6	0.147	0.148	0.149	0.148	0.083
	7	0.535	0.521	0.512	0.522667	0.083	0.439667					7	0.111	0.138	0.142	0.130333	0.083	0.0473333					7	0.115	0.114	0.132	0.120333	0.087	0.0333333				7	0.199	0.145	0.218	0.187333	0.083	0.104333					7	0.173	0.174	0.183	0.176667	0.083
	8	0.689	0.683	0.675	0.682333	0.083	0.599333					8	0.124	0.159	0.157	0.146667	0.083	0.0636667					8	0.131	0.129	0.149	0.136333	0.087	0.0493333				8	0.229	0.189	0.24	0.219333	0.083	0.136333					8	0.197	0.206	0.208	0.203667	0.083
	9	0.804	0.793	0.786	0.794333	0.083	0.711333					9	0.129	0.168	0.183	0.16	0.083	0.077					9	0.138	0.142	0.17	0.15	0.087	0.063				9	0.247	0.22	0.259	0.242	0.083	0.159					9	0.213	0.22	0.226	0.219667	0.083
	10	0.899	0.89	0.886	0.891667	0.083	0.808667					10	0.138	0.181	0.183	0.167333	0.083	0.0843333					10	0.148	0.155	0.18	0.161	0.087	0.074				10	0.262	0.241	0.277	0.26	0.083	0.177					10	0.236	0.238	0.242	0.238667	0.083
	11	0.953	0.945	0.944	0.947333	0.083	0.864333					11	0.149	0.19	0.194	0.177667	0.083	0.0946667					11	0.158	0.165	0.194	0.172333	0.087	0.0853333				11	0.278	0.257	0.29	0.275	0.083	0.192					11	0.246	0.248	0.257	0.250333	0.083
	12	0.99	0.983	0.981	0.984667	0.083	0.901667					12	0.159	0.2	0.199	0.186	0.083	0.103					12	0.167	0.173	0.204	0.181333	0.087	0.0943333				12	0.289	0.269	0.3	0.286	0.083	0.203					12	0.26	0.261	0.271	0.264	0.083
	13	1.014	1.016	1.015	1.015	0.083	0.932					13	0.168	0.207	0.208	0.194333	0.083	0.111333					13	0.173	0.18	0.214	0.189	0.087	0.102				13	0.298	0.283	0.307	0.296	0.083	0.213					13	0.271	0.274	0.283	0.276	0.083
	14	1.035	1.04	1.047	1.04067	0.083	0.957667					14	0.173	0.214	0.218	0.201667	0.083	0.118667					14	0.181	0.189	0.225	0.198333	0.087	0.111333				14	0.303	0.295	0.313	0.303667	0.083	0.220667					14	0.283	0.284	0.293	0.286667	0.083
	15	1.046	1.054	1.077	1.059	0.083	0.976					15	0.183	0.222	0.227	0.210667	0.083	0.127667					15	0.189	0.198	0.235	0.207333	0.087	0.120333				15	0.309	0.308	0.316	0.311	0.083	0.228					15	0.291	0.293	0.3	0.294667	0.083
	16	1.052	1.063	1.106	1.07367	0.083	0.990667					16	0.199	0.231	0.236	0.222	0.083	0.139					16	0.197	0.207	0.245	0.216333	0.087	0.129333				16	0.313	0.317	0.32	0.316667	0.083	0.233667					16	0.3	0.302	0.306	0.302667	0.083
	17	1.053	1.078	1.138	1.08967	0.083	1.00667					17	0.224	0.243	0.246	0.237667	0.083	0.154667					17	0.205	0.217	0.256	0.226	0.087	0.139				17	0.317	0.326	0.323	0.322	0.083	0.239					17	0.307	0.308	0.313	0.309333	0.083
	18	1.054	1.086	1.166	1.102	0.082	1.02					18	0.261	0.256	0.26	0.259	0.082	0.177					18	0.213	0.231	0.271	0.238333	0.087	0.151333				18	0.32	0.334	0.326	0.326667	0.082	0.244667					18	0.313	0.314	0.317	0.314667	0.082
	19	1.055	1.096	1.194	1.115	0.083	1.032					19	0.31	0.273	0.275	0.286	0.083	0.203					19	0.224	0.252	0.295	0.257	0.087	0.17				19	0.323	0.342	0.332	0.332333	0.083	0.249333					19	0.319	0.319	0.321	0.319667	0.083
	time (h)	T4			Mean	Blank	Mean_blanked					time (h)	T4			Mean	Blank	Mean_blanked					time (h)	T4			Mean	Blank	Mean_blanked				time (h)	T4			Mean	Blank	Mean_blanked					time (h)	T4			Mean	Blank
	1	0.087	0.087	0.086	0.0866667	0.087	-0.000333333					1	0.085	0.087	0.088	0.0866667	0.087	-0.000333333					1	0.09	0.09	0.089	0.0896667	0.081	0.00866667				1	0.086	0.096	0.086	0.0893333	0.087	0.00233333					1	0.085	0.086	0.086	0.0856667	0.087
	2	0.086	0.086	0.085	0.0856667	0.087	-0.00133333					2	0.085	0.087	0.088	0.0866667	0.087	-0.000333333					2	0.089	0.089	0.089	0.089	0.084	0.005				2	0.086	0.096	0.086	0.0893333	0.087	0.00233333					2	0.084	0.086	0.086	0.0853333	0.087
	3	0.106	0.108	0.108	0.107333	0.087	0.0203333					3	0.103	0.102	0.106	0.103667	0.087	0.0166667					3	0.09	0.09	0.1	0.0933333	0.085	0.00833333				3	0.104	0.113	0.103	0.106667	0.087	0.0196667					3	0.105	0.106	0.104	0.105	0.087
	4	0.117	0.114	0.113	0.114667	0.087	0.0276667					4	0.096	0.099	0.101	0.0986667	0.087	0.0116667					4	0.102	0.102	0.102	0.102	0.085	0.017				4	0.096	0.11	0.101	0.102333	0.087	0.0153333					4	0.097	0.097	0.1	0.098	0.087
	5	0.184	0.17	0.169	0.174333	0.087	0.0873333					5	0.099	0.103	0.106	0.102667	0.087	0.0156667					5	0.109	0.11	0.111	0.11	0.085	0.025				5	0.099	0.112	0.106	0.105667	0.087	0.0186667					5	0.1	0.1	0.106	0.102	0.087
	6	0.352	0.331	0.334	0.339	0.087	0.252					6	0.104	0.109	0.113	0.108667	0.087	0.0216667					6	0.117	0.119	0.122	0.119333	0.085	0.0343333				6	0.104	0.118	0.114	0.112	0.087	0.025					6	0.105	0.106	0.113	0.108	0.087
	7	0.553	0.53	0.534	0.539	0.087	0.452					7	0.111	0.117	0.136	0.121333	0.087	0.0343333					7	0.125	0.129	0.144	0.132667	0.084	0.0486667				7	0.109	0.124	0.137	0.123333	0.087	0.0363333					7	0.11	0.113	0.138	0.120333	0.087
	8	0.708	0.697	0.698	0.701	0.087	0.614					8	0.129	0.133	0.154	0.138667	0.087	0.0516667					8	0.138	0.146	0.16	0.148	0.085	0.063				8	0.126	0.141	0.154	0.140333	0.087	0.0533333					8	0.125	0.132	0.155	0.137333	0.087
	9	0.83	0.818	0.817	0.821667	0.087	0.734667					9	0.139	0.146	0.169	0.151333	0.087	0.0643333					9	0.149	0.155	0.173	0.159	0.085	0.074				9	0.137	0.152	0.174	0.154333	0.087	0.0673333					9	0.134	0.143	0.176	0.151	0.087
	10	0.919	0.911	0.913	0.914333	0.087	0.827333					10	0.149	0.158	0.182	0.163	0.087	0.076					10	0.16	0.167	0.191	0.172667	0.085	0.0876667				10	0.148	0.165	0.183	0.165333	0.087	0.0783333					10	0.147	0.155	0.186	0.162667	0.087
	11	0.968	0.962	0.965	0.965	0.087	0.878					11	0.162	0.168	0.194	0.174667	0.087	0.0876667					11	0.176	0.183	0.203	0.187333	0.085	0.102333				11	0.16	0.175	0.198	0.177667	0.087	0.0906667					11	0.157	0.168	0.202	0.175667	0.087
	12	1.002	0.999	1.003	1.00133	0.087	0.914333					12	0.172	0.177	0.202	0.183667	0.087	0.0966667					12	0.181	0.192	0.214	0.195667	0.085	0.110667				12	0.166	0.184	0.211	0.187	0.087	0.1					12	0.165	0.173	0.214	0.184	0.087
	13	1.03	1.026	1.035	1.03033	0.087	0.943333					13	0.175	0.185	0.21	0.19	0.087	0.103					13	0.193	0.202	0.225	0.206667	0.085	0.121667				13	0.175	0.194	0.223	0.197333	0.087	0.110333					13	0.172	0.183	0.227	0.194	0.087
	14	1.05	1.051	1.067	1.056	0.087	0.969					14	0.184	0.194	0.221	0.199667	0.087	0.112667					14	0.199	0.21	0.236	0.215	0.084	0.131				14	0.187	0.206	0.234	0.209	0.087	0.122					14	0.181	0.195	0.236	0.204	0.087
	15	1.059	1.064	1.093	1.072	0.087	0.985					15	0.192	0.202	0.233	0.209	0.087	0.122					15	0.205	0.219	0.243	0.222333	0.084	0.138333				15	0.199	0.216	0.247	0.220667	0.087	0.133667					15	0.191	0.203	0.246	0.213333	0.087
	16	1.063	1.075	1.12	1.086	0.087	0.999					16	0.204	0.214	0.248	0.222	0.087	0.135					16	0.213	0.228	0.251	0.230667	0.085	0.145667				16	0.211	0.228	0.258	0.232333	0.087	0.145333					16	0.2	0.211	0.255	0.222	0.087
	17	1.062	1.08	1.147	1.09633	0.087	1.00933					17	0.223	0.232	0.265	0.24	0.087	0.153					17	0.22	0.236	0.257	0.237667	0.084	0.153667				17	0.23	0.243	0.272	0.248333	0.087	0.161333					17	0.21	0.22	0.263	0.231	0.087
	18	1.062	1.085	1.174	1.107	0.087	1.02					18	0.252	0.261	0.289	0.267333	0.087	0.180333					18	0.229	0.246	0.266	0.247	0.085	0.162				18	0.259	0.266	0.291	0.272	0.087	0.185					18	0.221	0.229	0.272	0.240667	0.087
	19	1.06	1.089	1.197	1.11533	0.087	1.02833					19	0.29	0.298	0.322	0.303333	0.087	0.216333					19	0.237	0.257	0.28	0.258	0.084	0.174				19	0.298	0.297	0.317	0.304	0.087	0.217					19	0.236	0.242	0.287	0.255	0.087
	time (h)	T5			Mean	Blank	Mean_blanked					time (h)	T5			Mean	Blank	Mean_blanked					time (h)	T5			Mean	Blank	Mean_blanked				time (h)	T5			Mean	Blank	Mean_blanked					time (h)	T5			Mean	Blank
	1	0.087	0.088	0.088	0.0876667	0.081	0.00666667					1	0.087	0.088	0.086	0.087	0.081	0.006					1	0.106	0.104	0.114	0.108	0.088	0.02				1	0.087	0.09	0.089	0.0886667	0.081	0.00766667					1	0.086	0.085	0.085	0.0853333	0.081
	2	0.087	0.088	0.088	0.0876667	0.084	0.00366667					2	0.087	0.092	0.087	0.0886667	0.084	0.00466667					2	0.11	0.111	0.12	0.113667	0.095	0.0186667				2	0.087	0.09	0.088	0.0883333	0.084	0.00433333					2	0.086	0.085	0.085	0.0853333	0.084
	3	0.091	0.09	0.1	0.0936667	0.085	0.00866667					3	0.093	0.101	0.094	0.096	0.085	0.011					3	0.112	0.113	0.116	0.113667	0.096	0.0176667				3	0.1	0.106	0.092	0.0993333	0.085	0.0143333					3	0.099	0.099	0.092	0.0966667	0.085
	4	0.111	0.114	0.113	0.112667	0.085	0.0276667					4	0.099	0.1	0.096	0.0983333	0.085	0.0133333					4	0.123	0.127	0.124	0.124667	0.094	0.0306667				4	0.096	0.102	0.099	0.099	0.085	0.014					4	0.089	0.096	0.097	0.094	0.085
	5	0.152	0.15	0.15	0.150667	0.085	0.0656667					5	0.103	0.104	0.108	0.105	0.085	0.02					5	0.135	0.141	0.142	0.139333	0.096	0.0433333				5	0.102	0.103	0.106	0.103667	0.085	0.0186667					5	0.099	0.101	0.095	0.0983333	0.085
	6	0.256	0.262	0.253	0.257	0.085	0.172					6	0.11	0.109	0.114	0.111	0.085	0.026					6	0.148	0.153	0.154	0.151667	0.089	0.0626667				6	0.109	0.112	0.116	0.112333	0.085	0.0273333					6	0.103	0.105	0.104	0.104	0.085
	7	0.43	0.422	0.427	0.426333	0.084	0.342333					7	0.117	0.121	0.123	0.120333	0.084	0.0363333					7	0.144	0.152	0.164	0.153333	0.095	0.0583333				7	0.117	0.12	0.132	0.123	0.084	0.039					7	0.109	0.117	0.115	0.113667	0.084
	8	0.572	0.56	0.571	0.567667	0.085	0.482667					8	0.127	0.129	0.14	0.132	0.085	0.047					8	0.162	0.171	0.182	0.171667	0.095	0.0766667				8	0.126	0.13	0.156	0.137333	0.085	0.0523333					8	0.119	0.127	0.141	0.129	0.085
	9	0.7	0.687	0.696	0.694333	0.085	0.609333					9	0.14	0.143	0.155	0.146	0.085	0.061					9	0.171	0.182	0.193	0.182	0.096	0.086				9	0.143	0.145	0.171	0.153	0.085	0.068					9	0.138	0.138	0.154	0.143333	0.085
	10	0.829	0.815	0.818	0.820667	0.085	0.735667					10	0.149	0.153	0.165	0.155667	0.085	0.0706667					10	0.183	0.193	0.209	0.195	0.095	0.1				10	0.154	0.157	0.186	0.165667	0.085	0.0806667					10	0.147	0.15	0.168	0.155	0.085
	11	0.912	0.905	0.908	0.908333	0.085	0.823333					11	0.156	0.162	0.174	0.164	0.085	0.079					11	0.192	0.205	0.221	0.206	0.095	0.111				11	0.163	0.17	0.2	0.177667	0.085	0.0926667					11	0.158	0.162	0.18	0.166667	0.085
	12	0.964	0.962	0.965	0.963667	0.085	0.878667					12	0.167	0.171	0.184	0.174	0.085	0.089					12	0.203	0.214	0.229	0.215333	0.095	0.120333				12	0.175	0.181	0.21	0.188667	0.085	0.103667					12	0.168	0.172	0.19	0.176667	0.085
	13	1.006	1.002	1.003	1.00367	0.085	0.918667					13	0.174	0.18	0.192	0.182	0.085	0.097					13	0.211	0.222	0.238	0.223667	0.095	0.128667				13	0.185	0.19	0.221	0.198667	0.085	0.113667					13	0.178	0.181	0.198	0.185667	0.085
	14	1.037	1.033	1.044	1.038	0.084	0.954					14	0.181	0.186	0.198	0.188333	0.084	0.104333					14	0.219	0.229	0.247	0.231667	0.096	0.135667				14	0.194	0.196	0.23	0.206667	0.084	0.122667					14	0.186	0.188	0.205	0.193	0.084
	15	1.064	1.065	1.079	1.06933	0.084	0.985333					15	0.188	0.193	0.205	0.195333	0.084	0.111333					15	0.225	0.24	0.259	0.241333	0.095	0.146333				15	0.2	0.203	0.239	0.214	0.084	0.13					15	0.192	0.195	0.213	0.2	0.084
	16	1.084	1.09	1.112	1.09533	0.085	1.01033					16	0.193	0.2	0.211	0.201333	0.085	0.116333					16	0.233	0.251	0.276	0.253333	0.09	0.163333				16	0.206	0.21	0.247	0.221	0.085	0.136					16	0.198	0.202	0.22	0.206667	0.085
	17	1.1	1.11	1.144	1.118	0.084	1.034					17	0.199	0.206	0.217	0.207333	0.084	0.123333					17	0.242	0.263	0.299	0.268	0.095	0.173				17	0.212	0.218	0.252	0.227333	0.084	0.143333					17	0.204	0.211	0.226	0.213667	0.084
	18	1.11	1.13	1.167	1.13567	0.085	1.05067					18	0.205	0.213	0.224	0.214	0.085	0.129					18	0.253	0.276	0.322	0.283667	0.095	0.188667				18	0.22	0.226	0.261	0.235667	0.085	0.150667					18	0.21	0.216	0.234	0.22	0.085
	19	1.117	1.144	1.153	1.138	0.084	1.054					19	0.211	0.22	0.241	0.224	0.084	0.14					19	0.262	0.288	0.349	0.299667	0.094	0.205667				19	0.229	0.236	0.274	0.246333	0.084	0.162333					19	0.217	0.225	0.249	0.230333	0.084
	time (h)	T6			Mean	Blank	Mean_blanked					time (h)	T6			Mean	Blank	Mean_blanked					time (h)	T6			Mean	Blank	Mean_blanked				time (h)	T6			Mean	Blank	Mean_blanked					time (h)	T6			Mean	Blank
	1	0.1	0.089	0.114	0.101	0.088	0.013					1	0.088	0.091	0.091	0.09	0.088	0.002					1	0.089	0.087	0.088	0.088	0.083	0.005				1	0.104	0.117	0.103	0.108	0.088	0.02					1	0.089	0.099	0.091	0.093	0.088
	2	0.113	0.113	0.113	0.113	0.095	0.018					2	0.11	0.113	0.095	0.106	0.095	0.011					2	0.091	0.088	0.09	0.0896667	0.083	0.00666667				2	0.11	0.118	0.116	0.114667	0.095	0.0196667					2	0.116	0.113	0.103	0.110667	0.095
	3	0.143	0.119	0.14	0.134	0.096	0.038					3	0.114	0.113	0.112	0.113	0.096	0.017					3	0.095	0.091	0.091	0.0923333	0.084	0.00833333				3	0.12	0.129	0.117	0.122	0.096	0.026					3	0.111	0.111	0.115	0.112333	0.096
	4	0.195	0.162	0.173	0.176667	0.094	0.0826667					4	0.123	0.116	0.119	0.119333	0.094	0.0253333					4	0.112	0.108	0.109	0.109667	0.084	0.0256667				4	0.13	0.133	0.126	0.129667	0.094	0.0356667					4	0.121	0.123	0.122	0.122	0.094
	5	0.309	0.245	0.277	0.277	0.096	0.181					5	0.134	0.126	0.128	0.129333	0.096	0.0333333					5	0.121	0.112	0.118	0.117	0.084	0.033				5	0.142	0.153	0.149	0.148	0.096	0.052					5	0.131	0.133	0.137	0.133667	0.096
	6	0.492	0.399	0.474	0.455	0.089	0.366					6	0.145	0.137	0.141	0.141	0.089	0.052					6	0.131	0.121	0.131	0.127667	0.084	0.0436667				6	0.157	0.161	0.153	0.157	0.089	0.068					6	0.145	0.146	0.151	0.147333	0.089
	7	0.654	0.59	0.647	0.630333	0.095	0.535333					7	0.153	0.154	0.15	0.152333	0.095	0.0573333					7	0.138	0.134	0.159	0.143667	0.084	0.0596667				7	0.153	0.173	0.177	0.167667	0.095	0.0726667					7	0.143	0.146	0.168	0.152333	0.095
	8	0.79	0.737	0.782	0.769667	0.095	0.674667					8	0.153	0.158	0.166	0.159	0.095	0.064					8	0.153	0.149	0.179	0.160333	0.083	0.0773333				8	0.173	0.189	0.189	0.183667	0.095	0.0886667					8	0.164	0.17	0.18	0.171333	0.095
	9	0.895	0.864	0.898	0.885667	0.096	0.789667					9	0.163	0.168	0.175	0.168667	0.096	0.0726667					9	0.169	0.164	0.196	0.176333	0.084	0.0923333				9	0.182	0.201	0.203	0.195333	0.096	0.0993333					9	0.173	0.179	0.192	0.181333	0.096
	10	0.956	0.939	0.962	0.952333	0.095	0.857333					10	0.17	0.174	0.186	0.176667	0.095	0.0816667					10	0.181	0.179	0.212	0.190667	0.083	0.107667				10	0.193	0.213	0.215	0.207	0.095	0.112					10	0.187	0.19	0.204	0.193667	0.095
	11	1.001	0.987	1.007	0.998333	0.095	0.903333					11	0.178	0.183	0.197	0.186	0.095	0.091					11	0.191	0.186	0.224	0.200333	0.083	0.117333				11	0.204	0.225	0.227	0.218667	0.095	0.123667					11	0.195	0.201	0.216	0.204	0.095
	12	1.04	1.03	1.049	1.03967	0.095	0.944667					12	0.185	0.191	0.205	0.193667	0.095	0.0986667					12	0.201	0.196	0.232	0.209667	0.083	0.126667				12	0.214	0.235	0.236	0.228333	0.095	0.133333					12	0.204	0.211	0.224	0.213	0.095
	13	1.077	1.069	1.092	1.07933	0.095	0.984333					13	0.192	0.199	0.211	0.200667	0.095	0.105667					13	0.208	0.204	0.242	0.218	0.083	0.135				13	0.222	0.245	0.247	0.238	0.095	0.143					13	0.212	0.217	0.233	0.220667	0.095
	14	1.102	1.101	1.128	1.11033	0.096	1.01433					14	0.199	0.206	0.219	0.208	0.096	0.112					14	0.215	0.213	0.251	0.226333	0.083	0.143333				14	0.232	0.255	0.257	0.248	0.096	0.152					14	0.219	0.226	0.242	0.229	0.096
	15	1.123	1.127	1.166	1.13867	0.095	1.04367					15	0.204	0.211	0.225	0.213333	0.095	0.118333					15	0.223	0.221	0.258	0.234	0.083	0.151				15	0.24	0.264	0.265	0.256333	0.095	0.161333					15	0.227	0.234	0.25	0.237	0.095
	16	1.139	1.15	1.193	1.16067	0.09	1.07067					16	0.21	0.218	0.231	0.219667	0.09	0.129667					16	0.23	0.229	0.264	0.241	0.083	0.158				16	0.249	0.273	0.276	0.266	0.09	0.176					16	0.234	0.243	0.258	0.245	0.09
	17	1.152	1.17	1.203	1.175	0.095	1.08					17	0.216	0.225	0.239	0.226667	0.095	0.131667					17	0.239	0.239	0.275	0.251	0.083	0.168				17	0.257	0.283	0.293	0.277667	0.095	0.182667					17	0.243	0.252	0.271	0.255333	0.095
	18	1.164	1.188	1.214	1.18867	0.095	1.09367					18	0.223	0.233	0.252	0.236	0.095	0.141					18	0.248	0.253	0.297	0.266	0.082	0.184				18	0.266	0.294	0.312	0.290667	0.095	0.195667					18	0.251	0.263	0.291	0.268333	0.095
	19	1.166	1.198	1.215	1.193	0.094	1.099					19	0.229	0.241	0.272	0.247333	0.094	0.153333					19	0.259	0.269	0.319	0.282333	0.082	0.200333				19	0.274	0.303	0.33	0.302333	0.094	0.208333					19	0.259	0.272	0.311	0.280667	0.094
	time (h)	T7			Mean	Blank	Mean_blanked					time (h)	T7			Mean	Blank	Mean_blanked															time (h)	T7			Mean	Blank	Mean_blanked					time (h)	T7			Mean	Blank
	1	0.092	0.09	0.09	0.0906667	0.083	0.00766667					1	0.085	0.088	0.085	0.086	0.083	0.003															1	0.087	0.091	0.087	0.0883333	0.083	0.00533333					1	0.085	0.087	0.086	0.086	0.083
	2	0.116	0.096	0.113	0.108333	0.083	0.0253333					2	0.12	0.124	0.116	0.12	0.083	0.037															2	0.11	0.113	0.09	0.104333	0.083	0.0213333					2	0.084	0.087	0.086	0.0856667	0.083
	3	0.121	0.112	0.115	0.116	0.084	0.032					3	0.108	0.113	0.106	0.109	0.084	0.025															3	0.104	0.107	0.104	0.105	0.084	0.021					3	0.101	0.104	0.103	0.102667	0.084
	4	0.163	0.147	0.152	0.154	0.084	0.07					4	0.115	0.12	0.115	0.116667	0.084	0.0326667															4	0.109	0.112	0.111	0.110667	0.084	0.0266667					4	0.104	0.107	0.106	0.105667	0.084
	5	0.292	0.262	0.283	0.279	0.084	0.195					5	0.125	0.132	0.127	0.128	0.084	0.044															5	0.118	0.121	0.12	0.119667	0.084	0.0356667					5	0.112	0.117	0.117	0.115333	0.084
	6	0.488	0.453	0.474	0.471667	0.084	0.387667					6	0.134	0.14	0.14	0.138	0.084	0.054															6	0.127	0.131	0.134	0.130667	0.084	0.0466667					6	0.121	0.127	0.13	0.126	0.084
	7	0.679	0.645	0.672	0.665333	0.084	0.581333					7	0.146	0.152	0.165	0.154333	0.084	0.0703333															7	0.139	0.147	0.161	0.149	0.084	0.065					7	0.136	0.14	0.159	0.145	0.084
	8	0.817	0.789	0.81	0.805333	0.083	0.722333					8	0.165	0.173	0.186	0.174667	0.083	0.0916667															8	0.155	0.165	0.185	0.168333	0.083	0.0853333					8	0.157	0.162	0.185	0.168	0.083
	9	0.926	0.909	0.925	0.92	0.084	0.836					9	0.178	0.18	0.204	0.187333	0.084	0.103333															9	0.171	0.179	0.203	0.184333	0.084	0.100333					9	0.175	0.18	0.206	0.187	0.084
	10	0.981	0.976	0.983	0.98	0.083	0.897					10	0.188	0.192	0.216	0.198667	0.083	0.115667															10	0.183	0.196	0.218	0.199	0.083	0.116					10	0.19	0.194	0.219	0.201	0.083
	11	1.022	1.018	1.026	1.022	0.083	0.939					11	0.199	0.202	0.225	0.208667	0.083	0.125667															11	0.197	0.206	0.231	0.211333	0.083	0.128333					11	0.203	0.205	0.229	0.212333	0.083
	12	1.059	1.055	1.066	1.06	0.083	0.977					12	0.204	0.209	0.235	0.216	0.083	0.133															12	0.205	0.216	0.239	0.22	0.083	0.137					12	0.21	0.214	0.242	0.222	0.083
	13	1.092	1.09	1.106	1.096	0.083	1.013					13	0.213	0.217	0.244	0.224667	0.083	0.141667															13	0.214	0.223	0.249	0.228667	0.083	0.145667					13	0.218	0.222	0.251	0.230333	0.083
	14	1.121	1.121	1.143	1.12833	0.083	1.04533					14	0.219	0.223	0.25	0.230667	0.083	0.147667															14	0.221	0.231	0.257	0.236333	0.083	0.153333					14	0.227	0.229	0.261	0.239	0.083
	15	1.145	1.152	1.177	1.158	0.083	1.075					15	0.229	0.231	0.258	0.239333	0.083	0.156333															15	0.229	0.239	0.263	0.243667	0.083	0.160667					15	0.235	0.24	0.268	0.247667	0.083
	16	1.16	1.173	1.207	1.18	0.083	1.097					16	0.236	0.238	0.261	0.245	0.083	0.162															16	0.235	0.247	0.269	0.250333	0.083	0.167333					16	0.242	0.246	0.273	0.253667	0.083
	17	1.171	1.185	1.236	1.19733	0.083	1.11433					17	0.242	0.245	0.267	0.251333	0.083	0.168333															17	0.244	0.256	0.279	0.259667	0.083	0.176667					17	0.25	0.254	0.28	0.261333	0.083
	18	1.185	1.207	1.259	1.217	0.082	1.135					18	0.247	0.252	0.275	0.258	0.082	0.176															18	0.252	0.267	0.297	0.272	0.082	0.19					18	0.257	0.264	0.294	0.271667	0.082
	19	1.176	1.203	1.25	1.20967	0.082	1.12767					19	0.254	0.259	0.289	0.267333	0.082	0.185333															19	0.261	0.279	0.322	0.287333	0.082	0.205333					19	0.264	0.274	0.314	0.284	0.082
[truncated: 14 more columns]

## Sheet: Fig. 2C (inset)
		Sulfur source = 25 µM CSSC
		WT (JE2)										0200::Tn											0201::Tn											0202::Tn											0203::Tn
	time (h)	T1	T2	T3	T4	T5	T6	T7	Mean	SEM		time (h)	T1	T2	T3	T4	T5	T6	T7	Mean	SEM		time (h)	T1	T2	T3	T4	T5	T6	T7	Mean	SEM		time (h)	T1	T2	T3	T4	T5	T6	T7	Mean	SEM		time (h)	T1	T2	T3	T4
	1	0.04	0.01	0.01	0	-0.04	0.01	0	0.00428571	0.008		1	0	0.02	0	0	-0.04	0.01	0	-0.00142857	0.007		1	0.01	0.01	0.01	0	-0.04	0.01	0	-2.47818e-19	0.006		1	0	0.01	0.01	0	-0.04	0.01	0	-0.00142857	0.006		1	0.01	0.01	0.01	0
	2	0.03	0.03	0.01	0	-0.03	0	0.03	0.01	0.007		2	0.02	0.03	0.01	0	-0.04	0.02	0.03	0.01	0.008		2	0.03	0.03	0.01	0.01	-0.03	0.01	0.02	0.0114286	0.007		2	0.03	0.04	0.01	0.01	-0.04	0.01	0.04	0.0142857	0.009		2	0.03	0.03	0.01	0.01
	3	0.08	0.04	0.02	0.03	-0.02	0.03	0.03	0.03	0.01		3	0.04	0.05	0.02	0.03	-0.02	0.03	0.04	0.0271429	0.008		3	0.05	0.04	0.02	0.01	-0.02	0.01	0.03	0.02	0.007		3	0.03	0.05	0.02	0.02	-0.02	0.03	0.04	0.0242857	0.007		3	0.04	0.04	0.02	0.02
	4	0.22	0.1	0.05	0.05	0	0.05	0.08	0.0785714	0.022		4	0.09	0.13	0.06	0.04	0	0.05	0.09	0.0657143	0.014		4	0.12	0.09	0.05	0.04	0.01	0.04	0.07	0.06	0.013		4	0.08	0.12	0.05	0.04	0	0.05	0.09	0.0614286	0.013		4	0.1	0.11	0.05	0.05
	5	0.39	0.24	0.15	0.15	0.07	0.12	0.16	0.182857	0.034		5	0.22	0.28	0.15	0.12	0.07	0.14	0.18	0.165714	0.023		5	0.28	0.22	0.14	0.11	0.09	0.1	0.15	0.155714	0.025		5	0.21	0.26	0.14	0.13	0.06	0.12	0.18	0.157143	0.022		5	0.24	0.25	0.15	0.12
	6	0.56	0.46	0.29	0.31	0.21	0.24	0.34	0.344286	0.042		6	0.39	0.48	0.31	0.28	0.18	0.29	0.34	0.324286	0.031		6	0.48	0.41	0.29	0.27	0.23	0.21	0.33	0.317143	0.033		6	0.4	0.5	0.29	0.31	0.18	0.26	0.36	0.328571	0.034		6	0.43	0.47	0.29	0.29
	7	0.68	0.67	0.48	0.51	0.41	0.39	0.52	0.522857	0.04		7	0.52	0.71	0.46	0.46	0.37	0.43	0.47	0.488571	0.036		7	0.61	0.67	0.48	0.45	0.41	0.38	0.45	0.492857	0.036		7	0.54	0.72	0.47	0.5	0.38	0.43	0.49	0.504286	0.036		7	0.57	0.7	0.46	0.48
	8	0.78	0.83	0.61	0.64	0.57	0.53	0.66	0.66	0.038		8	0.62	0.86	0.58	0.59	0.52	0.57	0.57	0.615714	0.037		8	0.73	0.85	0.59	0.6	0.56	0.51	0.58	0.631429	0.04		8	0.67	0.87	0.6	0.63	0.53	0.58	0.63	0.644286	0.037		8	0.7	0.87	0.58	0.61
	9	0.84	1.01	0.73	0.76	0.71	0.68	0.8	0.79	0.037		9	0.72	1.02	0.69	0.69	0.64	0.7	0.69	0.735714	0.042		9	0.82	1.01	0.72	0.73	0.69	0.65	0.73	0.764286	0.04		9	0.78	1.04	0.73	0.75	0.67	0.71	0.77	0.778571	0.04		9	0.8	1.03	0.7	0.74
	10	0.88	1.11	0.81	0.82	0.8	0.76	0.87	0.864286	0.039		10	0.79	1.15	0.79	0.78	0.75	0.8	0.79	0.835714	0.045		10	0.86	1.13	0.8	0.81	0.78	0.76	0.82	0.851429	0.041		10	0.84	1.15	0.8	0.82	0.77	0.8	0.85	0.861429	0.042		10	0.85	1.14	0.79	0.81
	11	0.91	1.19	0.85	0.86	0.85	0.81	0.92	0.912857	0.043		11	0.83	1.23	0.85	0.84	0.82	0.86	0.86	0.898571	0.049		11	0.9	1.21	0.85	0.85	0.84	0.82	0.88	0.907143	0.045		11	0.88	1.25	0.85	0.86	0.82	0.86	0.91	0.918571	0.048		11	0.89	1.22	0.84	0.85
	12	0.93	1.26	0.88	0.89	0.9	0.85	0.96	0.952857	0.046		12	0.85	1.3	0.88	0.87	0.86	0.9	0.9	0.937143	0.053		12	0.92	1.28	0.88	0.89	0.88	0.86	0.92	0.947143	0.049		12	0.9	1.32	0.88	0.89	0.87	0.9	0.95	0.958571	0.053		12	0.91	1.29	0.86	0.88
	13	0.94	1.31	0.9	0.91	0.94	0.89	0.98	0.981429	0.049		13	0.87	1.36	0.91	0.89	0.9	0.93	0.93	0.97	0.057		13	0.94	1.34	0.9	0.91	0.91	0.9	0.96	0.98	0.052		13	0.92	1.38	0.9	0.91	0.91	0.93	0.98	0.99	0.057		13	0.93	1.35	0.88	0.9
	14	0.94	1.35	0.91	0.92	0.97	0.91	1.01	1.00143	0.052		14	0.88	1.4	0.92	0.9	0.93	0.95	0.96	0.991429	0.06		14	0.94	1.38	0.91	0.92	0.94	0.93	0.98	1	0.056		14	0.93	1.43	0.92	0.92	0.94	0.96	1.01	1.01571	0.06		14	0.94	1.39	0.9	0.92
	15	0.94	1.39	0.92	0.92	0.99	0.93	1.03	1.01714	0.055		15	0.87	1.45	0.94	0.9	0.95	0.97	0.97	1.00714	0.065		15	0.94	1.43	0.92	0.93	0.96	0.95	1	1.01857	0.06		15	0.93	1.47	0.92	0.93	0.96	0.98	1.03	1.03143	0.065		15	0.94	1.43	0.9	0.92
	16	0.94	1.42	0.92	0.92	1.01	0.94	1.03	1.02571	0.059		16	0.87	1.48	0.94	0.9	0.97	0.97	0.98	1.01571	0.069		16	0.94	1.47	0.92	0.93	0.98	0.96	1.02	1.03143	0.064		16	0.93	1.51	0.93	0.93	0.97	0.99	1.04	1.04286	0.069		16	0.94	1.47	0.91	0.92
	17	0.94	1.45	0.92	0.92	1.03	0.95	1.03	1.03429	0.063		17	0.86	1.51	0.95	0.9	0.98	0.97	0.99	1.02286	0.073		17	0.94	1.51	0.93	0.94	0.99	0.97	1.02	1.04286	0.068		17	0.93	1.55	0.93	0.93	0.98	0.99	1.05	1.05143	0.073		17	0.94	1.51	0.91	0.93
	18	0.93	1.48	0.92	0.92	1.03	0.94	1.03	1.03571	0.067		18	0.86	1.54	0.96	0.9	0.99	0.96	0.98	1.02714	0.076		18	0.94	1.55	0.93	0.94	0.99	0.97	1.02	1.04857	0.073		18	0.93	1.58	0.93	0.94	0.99	0.99	1.04	1.05714	0.076		18	0.94	1.53	0.91	0.93
	19	0.93	1.5	0.92	0.92	1.03	0.93	1.02	1.03571	0.069		19	0.85	1.54	0.97	0.9	0.99	0.95	0.98	1.02571	0.076		19	0.94	1.57	0.93	0.95	0.99	0.96	1.02	1.05143	0.076		19	0.92	1.59	0.94	0.94	0.99	0.98	1.04	1.05714	0.078		19	0.94	1.55	0.91	0.93
	time (h)	T1			Mean	Blank	Mean_blanked					time (h)	T1			Mean	Blank	Mean_blanked					time (h)	T1			Mean	Blank	Mean_blanked					time (h)	T1			Mean	Blank	Mean_blanked					time (h)	T1			Mean
	1	0.122	0.121	0.122	0.121667	0.083	0.0386667					1	0.086	0.088	0.086	0.0866667	0.083	0.00366667					1	0.089	0.088	0.089	0.0886667	0.083	0.00566667					1	0.087	0.087	0.088	0.0873333	0.083	0.00433333					1	0.089	0.088	0.088	0.0883333
	2	0.121	0.116	0.114	0.117	0.083	0.034					2	0.108	0.106	0.109	0.107667	0.083	0.0246667					2	0.11	0.109	0.109	0.109333	0.083	0.0263333					2	0.111	0.113	0.119	0.114333	0.083	0.0313333					2	0.111	0.114	0.113	0.112667
	3	0.172	0.168	0.163	0.167667	0.083	0.0846667					3	0.119	0.12	0.116	0.118333	0.083	0.0353333					3	0.125	0.133	0.131	0.129667	0.083	0.0466667					3	0.115	0.118	0.117	0.116667	0.083	0.0336667					3	0.12	0.122	0.121	0.121
	4	0.3	0.308	0.291	0.299667	0.084	0.215667					4	0.171	0.178	0.177	0.175333	0.084	0.0913333					4	0.194	0.218	0.214	0.208667	0.084	0.124667					4	0.161	0.165	0.162	0.162667	0.084	0.0786667					4	0.177	0.182	0.182	0.180333
	5	0.471	0.483	0.459	0.471	0.083	0.388					5	0.279	0.309	0.307	0.298333	0.083	0.215333					5	0.339	0.384	0.379	0.367333	0.083	0.284333					5	0.278	0.299	0.295	0.290667	0.083	0.207667					5	0.317	0.333	0.332	0.327333
	6	0.649	0.656	0.636	0.647	0.083	0.564					6	0.462	0.472	0.475	0.469667	0.083	0.386667					6	0.545	0.573	0.564	0.560667	0.083	0.477667					6	0.48	0.483	0.476	0.479667	0.083	0.396667					6	0.517	0.512	0.514	0.514333
	7	0.76	0.766	0.752	0.759333	0.083	0.676333					7	0.599	0.609	0.61	0.606	0.083	0.523					7	0.678	0.696	0.69	0.688	0.083	0.605					7	0.63	0.626	0.621	0.625667	0.083	0.542667					7	0.656	0.659	0.657	0.657333
	8	0.871	0.866	0.859	0.865333	0.083	0.782333					8	0.694	0.706	0.713	0.704333	0.083	0.621333					8	0.805	0.82	0.817	0.814	0.083	0.731					8	0.749	0.751	0.748	0.749333	0.083	0.666333					8	0.781	0.786	0.784	0.783667
	9	0.934	0.921	0.919	0.924667	0.083	0.841667					9	0.801	0.803	0.81	0.804667	0.083	0.721667					9	0.899	0.9	0.897	0.898667	0.083	0.815667					9	0.868	0.862	0.862	0.864	0.083	0.781					9	0.89	0.88	0.875	0.881667
	10	0.97	0.961	0.954	0.961667	0.083	0.878667					10	0.871	0.866	0.872	0.869667	0.083	0.786667					10	0.949	0.947	0.944	0.946667	0.083	0.863667					10	0.931	0.92	0.917	0.922667	0.083	0.839667					10	0.947	0.927	0.924	0.932667
	11	0.998	0.986	0.98	0.988	0.083	0.905					11	0.914	0.909	0.915	0.912667	0.083	0.829667					11	0.993	0.977	0.977	0.982333	0.083	0.899333					11	0.968	0.956	0.953	0.959	0.083	0.876					11	0.989	0.962	0.955	0.968667
	12	1.018	1.007	1	1.00833	0.083	0.925333					12	0.936	0.93	0.937	0.934333	0.083	0.851333					12	1.009	0.998	0.999	1.002	0.083	0.919					12	0.995	0.981	0.976	0.984	0.083	0.901					12	1.015	0.988	0.981	0.994667
	13	1.032	1.016	1.01	1.01933	0.083	0.936333					13	0.955	0.945	0.949	0.949667	0.083	0.866667					13	1.024	1.017	1.014	1.01833	0.083	0.935333					13	1.012	0.997	0.994	1.001	0.083	0.918					13	1.034	1.002	0.993	1.00967
	14	1.036	1.02	1.015	1.02367	0.083	0.940667					14	0.975	0.949	0.955	0.959667	0.083	0.876667					14	1.029	1.024	1.02	1.02433	0.083	0.941333					14	1.023	1.008	1.004	1.01167	0.083	0.928667					14	1.048	1.013	1.004	1.02167
	15	1.042	1.021	1.014	1.02567	0.083	0.942667					15	0.955	0.946	0.954	0.951667	0.083	0.868667					15	1.03	1.023	1.023	1.02533	0.083	0.942333					15	1.027	1.01	1.011	1.016	0.083	0.933					15	1.057	1.012	1.006	1.025
	16	1.035	1.017	1.009	1.02033	0.082	0.938333					16	0.955	0.943	0.951	0.949667	0.082	0.867667					16	1.029	1.024	1.024	1.02567	0.082	0.943667					16	1.028	1.013	1.008	1.01633	0.082	0.934333					16	1.063	1.011	1.005	1.02633
	17	1.038	1.017	1.007	1.02067	0.082	0.938667					17	0.946	0.938	0.945	0.943	0.082	0.861					17	1.027	1.023	1.025	1.025	0.082	0.943					17	1.024	1.006	1.007	1.01233	0.082	0.930333					17	1.066	1.011	1.003	1.02667
	18	1.034	1.014	1.003	1.017	0.083	0.934					18	0.949	0.929	0.939	0.939	0.083	0.856					18	1.026	1.021	1.022	1.023	0.083	0.94					18	1.022	1.004	1.011	1.01233	0.083	0.929333					18	1.069	1.01	1	1.02633
	19	1.026	1.014	1.003	1.01433	0.082	0.932333					19	0.931	0.921	0.93	0.927333	0.082	0.845333					19	1.016	1.017	1.019	1.01733	0.082	0.935333					19	1.017	1.001	1.002	1.00667	0.082	0.924667					19	1.065	1.001	0.994	1.02
	time (h)	T2			Mean	Blank	Mean_blanked					time (h)	T2			Mean	Blank	Mean_blanked					time (h)	T2			Mean	Blank	Mean_blanked					time (h)	T2			Mean	Blank	Mean_blanked					time (h)	T2			Mean
	1	0.089	0.089	0.09	0.0893333	0.084	0.00533333					1	0.091	0.117	0.116	0.108	0.084	0.024					1	0.088	0.09	0.09	0.0893333	0.084	0.00533333					1	0.091	0.091	0.091	0.091	0.084	0.007					1	0.09	0.09	0.091	0.0903333
	2	0.11	0.11	0.112	0.110667	0.084	0.0266667					2	0.117	0.114	0.115	0.115333	0.084	0.0313333					2	0.116	0.113	0.113	0.114	0.084	0.03					2	0.121	0.123	0.119	0.121	0.084	0.037					2	0.113	0.114	0.114	0.113667
	3	0.124	0.125	0.128	0.125667	0.084	0.0416667					3	0.135	0.135	0.136	0.135333	0.084	0.0513333					3	0.118	0.121	0.126	0.121667	0.084	0.0376667					3	0.13	0.131	0.131	0.130667	0.084	0.0466667					3	0.128	0.126	0.13	0.128
	4	0.185	0.189	0.192	0.188667	0.085	0.103667					4	0.214	0.222	0.222	0.219333	0.085	0.134333					4	0.165	0.175	0.191	0.177	0.085	0.092					4	0.2	0.203	0.204	0.202333	0.085	0.117333					4	0.196	0.192	0.203	0.197
	5	0.315	0.32	0.326	0.320333	0.084	0.236333					5	0.35	0.37	0.374	0.364667	0.084	0.280667					5	0.276	0.3	0.334	0.303333	0.084	0.219333					5	0.336	0.35	0.355	0.347	0.084	0.263					5	0.329	0.334	0.352	0.338333
	6	0.53	0.544	0.556	0.543333	0.084	0.459333					6	0.539	0.582	0.579	0.566667	0.084	0.482667					6	0.44	0.477	0.552	0.489667	0.084	0.405667					6	0.561	0.586	0.591	0.579333	0.084	0.495333					6	0.533	0.548	0.586	0.555667
	7	0.753	0.756	0.764	0.757667	0.084	0.673667					7	0.786	0.802	0.805	0.797667	0.084	0.713667					7	0.719	0.749	0.785	0.751	0.084	0.667					7	0.822	0.788	0.796	0.802	0.084	0.718					7	0.769	0.791	0.802	0.787333
	8	0.905	0.916	0.923	0.914667	0.084	0.830667					8	0.928	0.953	0.958	0.946333	0.084	0.862333					8	0.931	0.918	0.946	0.931667	0.084	0.847667					8	0.941	0.952	0.966	0.953	0.084	0.869					8	0.925	0.952	0.97	0.949
	9	1.078	1.096	1.093	1.089	0.084	1.005					9	1.092	1.117	1.117	1.10867	0.084	1.02467					9	1.06	1.083	1.127	1.09	0.084	1.006					9	1.106	1.124	1.131	1.12033	0.084	1.03633					9	1.098	1.121	1.135	1.118
	10	1.184	1.204	1.196	1.19467	0.084	1.11067					10	1.232	1.228	1.23	1.23	0.084	1.146					10	1.182	1.218	1.227	1.209	0.084	1.125					10	1.221	1.236	1.238	1.23167	0.084	1.14767					10	1.206	1.235	1.238	1.22633
	11	1.268	1.297	1.27	1.27833	0.084	1.19433					11	1.306	1.318	1.32	1.31467	0.084	1.23067					11	1.27	1.286	1.311	1.289	0.084	1.205					11	1.336	1.327	1.333	1.332	0.084	1.248					11	1.291	1.31	1.322	1.30767
	12	1.325	1.371	1.335	1.34367	0.084	1.25967					12	1.38	1.391	1.392	1.38767	0.084	1.30367					12	1.343	1.361	1.39	1.36467	0.084	1.28067					12	1.389	1.406	1.409	1.40133	0.084	1.31733					12	1.353	1.388	1.395	1.37867
	13	1.368	1.429	1.388	1.395	0.084	1.311					13	1.435	1.448	1.448	1.44367	0.084	1.35967					13	1.392	1.418	1.452	1.42067	0.084	1.33667					13	1.446	1.472	1.468	1.462	0.084	1.378					13	1.398	1.451	1.457	1.43533
	14	1.403	1.474	1.429	1.43533	0.084	1.35133					14	1.474	1.497	1.495	1.48867	0.084	1.40467					14	1.432	1.469	1.505	1.46867	0.084	1.38467					14	1.491	1.525	1.516	1.51067	0.084	1.42667					14	1.429	1.497	1.502	1.476
	15	1.427	1.514	1.466	1.469	0.084	1.385					15	1.512	1.542	1.537	1.53033	0.084	1.44633					15	1.467	1.514	1.556	1.51233	0.084	1.42833					15	1.531	1.576	1.567	1.558	0.084	1.474					15	1.452	1.549	1.553	1.518
	16	1.446	1.55	1.507	1.501	0.084	1.417					16	1.539	1.585	1.576	1.56667	0.084	1.48267					16	1.494	1.561	1.602	1.55233	0.084	1.46833					16	1.561	1.622	1.609	1.59733	0.084	1.51333					16	1.476	1.595	1.597	1.556
	17	1.463	1.584	1.55	1.53233	0.084	1.44833					17	1.563	1.62	1.613	1.59867	0.084	1.51467					17	1.52	1.603	1.644	1.589	0.084	1.505					17	1.592	1.662	1.644	1.63267	0.084	1.54867					17	1.496	1.637	1.635	1.58933
	18	1.478	1.617	1.599	1.56467	0.084	1.48067					18	1.592	1.642	1.632	1.622	0.084	1.538					18	1.547	1.663	1.678	1.62933	0.084	1.54533					18	1.619	1.692	1.67	1.66033	0.084	1.57633					18	1.517	1.67	1.663	1.61667
	19	1.488	1.643	1.619	1.58333	0.084	1.49933					19	1.597	1.642	1.631	1.62333	0.084	1.53933					19	1.571	1.688	1.7	1.653	0.084	1.569					19	1.642	1.707	1.681	1.67667	0.084	1.59267					19	1.531	1.69	1.675	1.632
	time (h)	T3			Mean	Blank	Mean_blanked					time (h)	T3			Mean	Blank	Mean_blanked					time (h)	T3			Mean	Blank	Mean_blanked					time (h)	T3			Mean	Blank	Mean_blanked					time (h)	T3			Mean
	1	0.089	0.086	0.089	0.088	0.082	0.006					1	0.086	0.086	0.087	0.0863333	0.082	0.00433333					1	0.088	0.088	0.089	0.0883333	0.082	0.00633333					1	0.086	0.088	0.088	0.0873333	0.082	0.00533333					1	0.088	0.088	0.09	0.0886667
	2	0.09	0.088	0.094	0.0906667	0.082	0.00866667					2	0.087	0.087	0.087	0.087	0.082	0.005					2	0.088	0.088	0.089	0.0883333	0.082	0.00633333					2	0.086	0.088	0.095	0.0896667	0.082	0.00766667					2	0.089	0.096	0.092	0.0923333
	3	0.103	0.105	0.103	0.103667	0.082	0.0216667					3	0.107	0.107	0.103	0.105667	0.082	0.0236667					3	0.1	0.096	0.102	0.0993333	0.082	0.0173333					3	0.098	0.103	0.104	0.101667	0.082	0.0196667					3	0.091	0.104	0.11	0.101667
	4	0.128	0.13	0.13	0.129333	0.082	0.0473333					4	0.136	0.144	0.138	0.139333	0.082	0.0573333					4	0.129	0.131	0.126	0.128667	0.082	0.0466667					4	0.132	0.124	0.139	0.131667	0.082	0.0496667					4	0.123	0.133	0.147	0.134333
	5	0.234	0.238	0.238	0.236667	0.082	0.154667					5	0.223	0.238	0.229	0.23	0.082	0.148					5	0.224	0.218	0.218	0.22	0.082	0.138					5	0.201	0.201	0.273	0.225	0.082	0.143					5	0.157	0.252	0.286	0.231667
	6	0.365	0.383	0.372	0.373333	0.082	0.291333					6	0.394	0.395	0.383	0.390667	0.082	0.308667					6	0.376	0.365	0.372	0.371	0.082	0.289					6	0.348	0.353	0.419	0.373333	0.082	0.291333					6	0.28	0.39	0.438	0.369333
	7	0.567	0.568	0.565	0.566667	0.082	0.484667					7	0.534	0.547	0.537	0.539333	0.082	0.457333					7	0.565	0.554	0.556	0.558333	0.082	0.476333					7	0.529	0.531	0.604	0.554667	0.082	0.472667					7	0.437	0.576	0.604	0.539
	8	0.695	0.693	0.688	0.692	0.081	0.611					8	0.653	0.667	0.653	0.657667	0.081	0.576667					8	0.679	0.669	0.672	0.673333	0.081	0.592333					8	0.67	0.663	0.714	0.682333	0.081	0.601333					8	0.592	0.688	0.716	0.665333
	9	0.82	0.816	0.813	0.816333	0.082	0.734333					9	0.768	0.788	0.773	0.776333	0.082	0.694333					9	0.808	0.797	0.801	0.802	0.082	0.72					9	0.799	0.793	0.83	0.807333	0.082	0.725333					9	0.717	0.812	0.828	0.785667
	10	0.895	0.884	0.884	0.887667	0.082	0.805667					10	0.864	0.883	0.865	0.870667	0.082	0.788667					10	0.888	0.876	0.878	0.880667	0.082	0.798667					10	0.891	0.877	0.892	0.886667	0.082	0.804667					10	0.835	0.883	0.885	0.867667
	11	0.938	0.926	0.925	0.929667	0.081	0.848667					11	0.914	0.942	0.924	0.926667	0.081	0.845667					11	0.935	0.922	0.921	0.926	0.081	0.845					11	0.937	0.922	0.928	0.929	0.081	0.848					11	0.901	0.927	0.92	0.916
	12	0.971	0.953	0.954	0.959333	0.081	0.878333					12	0.95	0.987	0.96	0.965667	0.081	0.884667					12	0.964	0.956	0.957	0.959	0.081	0.878					12	0.968	0.956	0.958	0.960667	0.081	0.879667					12	0.934	0.953	0.944	0.943667
	13	0.989	0.98	0.972	0.980333	0.082	0.898333					13	0.971	1.011	0.985	0.989	0.082	0.907					13	0.987	0.978	0.975	0.98	0.082	0.898					13	0.991	0.978	0.976	0.981667	0.082	0.899667					13	0.961	0.972	0.961	0.964667
	14	1.002	0.985	0.986	0.991	0.081	0.91					14	0.982	1.028	1.002	1.004	0.081	0.923					14	0.996	0.993	0.989	0.992667	0.081	0.911667					14	1.007	0.997	0.987	0.997	0.081	0.916					14	0.977	0.986	0.97	0.977667
	15	1.01	0.99	0.991	0.997	0.081	0.916					15	0.992	1.042	1.016	1.01667	0.081	0.935667					15	1.004	1.004	0.994	1.00067	0.081	0.919667					15	1.016	1.007	0.992	1.005	0.081	0.924					15	0.988	0.99	0.975	0.984333
	16	1.014	0.992	0.992	0.999333	0.081	0.918333					16	0.989	1.054	1.023	1.022	0.081	0.941					16	1.006	1.008	0.998	1.004	0.081	0.923					16	1.016	1.009	0.995	1.00667	0.081	0.925667					16	0.992	0.993	0.977	0.987333
	17	1.014	0.99	0.992	0.998667	0.081	0.917667					17	0.993	1.067	1.034	1.03133	0.081	0.950333					17	1.009	1.013	1	1.00733	0.081	0.926333					17	1.018	1.015	0.999	1.01067	0.081	0.929667					17	1.002	0.997	0.979	0.992667
	18	1.016	0.99	0.99	0.998667	0.081	0.917667					18	0.997	1.087	1.044	1.04267	0.081	0.961667					18	1.01	1.017	1.002	1.00967	0.081	0.928667					18	1.02	1.021	1.003	1.01467	0.081	0.933667					18	0.993	0.998	0.984	0.991667
	19	1.017	0.992	0.994	1.001	0.081	0.92					19	0.992	1.096	1.054	1.04733	0.081	0.966333					19	1.01	1.026	1.004	1.01333	0.081	0.932333					19	1.021	1.03	1.003	1.018	0.081	0.937					19	0.993	1.001	0.981	0.991667
	time (h)	T4			Mean	Blank	Mean_blanked					time (h)	T4			Mean	Blank	Mean_blanked					time (h)	T4			Mean	Blank	Mean_blanked					time (h)	T4			Mean	Blank	Mean_blanked					time (h)	T4			Mean
	1	0.088	0.087	0.087	0.0873333	0.083	0.00433333					1	0.085	0.085	0.086	0.0853333	0.083	0.00233333					1	0.085	0.087	0.087	0.0863333	0.083	0.00333333					1	0.086	0.088	0.086	0.0866667	0.083	0.00366667					1	0.087	0.087	0.085	0.0863333
	2	0.088	0.086	0.088	0.0873333	0.083	0.00433333					2	0.085	0.086	0.089	0.0866667	0.083	0.00366667					2	0.085	0.098	0.087	0.09	0.083	0.007					2	0.106	0.088	0.087	0.0936667	0.083	0.0106667					2	0.089	0.096	0.088	0.091
	3	0.113	0.109	0.105	0.109	0.083	0.026					3	0.111	0.111	0.113	0.111667	0.083	0.0286667					3	0.1	0.09	0.101	0.097	0.083	0.014					3	0.1	0.102	0.098	0.1	0.083	0.017					3	0.109	0.091	0.096	0.0986667
	4	0.137	0.135	0.133	0.135	0.083	0.052					4	0.128	0.127	0.128	0.127667	0.083	0.0446667					4	0.122	0.125	0.121	0.122667	0.083	0.0396667					4	0.127	0.128	0.128	0.127667	0.083	0.0446667					4	0.127	0.128	0.131	0.128667
	5	0.229	0.229	0.227	0.228333	0.083	0.145333					5	0.202	0.205	0.203	0.203333	0.083	0.120333					5	0.198	0.2	0.185	0.194333	0.083	0.111333					5	0.215	0.22	0.218	0.217667	0.083	0.134667					5	0.203	0.208	0.212	0.207667
	6	0.39	0.393	0.39	0.391	0.083	0.308					6	0.369	0.367	0.361	0.365667	0.083	0.282667					6	0.356	0.359	0.349	0.354667	0.083	0.271667					6	0.395	0.391	0.382	0.389333	0.083	0.306333					6	0.369	0.376	0.379	0.374667
	7	0.594	0.6	0.599	0.597667	0.083	0.514667					7	0.546	0.539	0.534	0.539667	0.083	0.456667					7	0.542	0.542	0.521	0.535	0.083	0.452					7	0.586	0.592	0.581	0.586333	0.083	0.503333					7	0.558	0.569	0.57	0.565667
	8	0.721	0.719	0.718	0.719333	0.083	0.636333					8	0.676	0.669	0.665	0.67	0.083	0.587					8	0.688	0.686	0.68	0.684667	0.083	0.601667					8	0.712	0.711	0.703	0.708667	0.083	0.625667					8	0.699	0.695	0.698	0.697333
	9	0.846	0.841	0.842	0.843	0.083	0.76					9	0.783	0.777	0.773	0.777667	0.083	0.694667					9	0.815	0.809	0.801	0.808333	0.083	0.725333					9	0.837	0.835	0.827	0.833	0.083	0.75					9	0.829	0.817	0.82	0.822
	10	0.91	0.901	0.904	0.905	0.083	0.822					10	0.87	0.864	0.861	0.865	0.083	0.782					10	0.898	0.893	0.886	0.892333	0.083	0.809333					10	0.912	0.901	0.895	0.902667	0.083	0.819667					10	0.908	0.887	0.89	0.895
	11	0.948	0.939	0.943	0.943333	0.083	0.860333					11	0.924	0.92	0.912	0.918667	0.083	0.835667					11	0.942	0.938	0.93	0.936667	0.083	0.853667					11	0.949	0.94	0.935	0.941333	0.083	0.858333					11	0.95	0.926	0.931	0.935667
	12	0.977	0.965	0.971	0.971	0.083	0.888					12	0.957	0.949	0.944	0.95	0.083	0.867					12	0.974	0.969	0.964	0.969	0.083	0.886					12	0.979	0.97	0.965	0.971333	0.083	0.888333					12	0.98	0.954	0.963	0.965667
	13	0.996	0.984	0.988	0.989333	0.083	0.906333					13	0.977	0.969	0.962	0.969333	0.083	0.886333					13	0.994	0.992	0.988	0.991333	0.083	0.908333					13	0.999	0.99	0.984	0.991	0.083	0.908					13	0.999	0.973	0.978	0.983333
	14	1.01	0.996	1.003	1.003	0.083	0.92					14	0.987	0.98	0.971	0.979333	0.083	0.896333					14	1.009	1.011	1.001	1.007	0.083	0.924					14	1.013	1.003	0.999	1.005	0.083	0.922					14	1.012	0.988	0.995	0.998333
	15	1.013	0.998	1.007	1.006	0.083	0.923					15	0.988	0.984	0.973	0.981667	0.083	0.898667					15	1.015	1.019	1.009	1.01433	0.083	0.931333					15	1.018	1.011	1.004	1.011	0.083	0.928					15	1.016	0.993	1.001	1.00333
	16	1.012	0.995	1.004	1.00367	0.083	0.920667					16	0.986	0.984	0.971	0.980333	0.083	0.897333					16	1.015	1.022	1.011	1.016	0.083	0.933					16	1.019	1.011	1.009	1.013	0.083	0.93					16	1.017	0.994	1.006	1.00567
	17	1.009	0.992	1.005	1.002	0.083	0.919					17	0.982	0.989	0.968	0.979667	0.083	0.896667					17	1.014	1.028	1.012	1.018	0.083	0.935					17	1.022	1.018	1.013	1.01767	0.083	0.934667					17	1.016	0.996	1.012	1.008
	18	1.008	0.992	1.005	1.00167	0.082	0.919667					18	0.98	0.996	0.97	0.982	0.082	0.9					18	1.014	1.034	1.018	1.022	0.082	0.94					18	1.022	1.019	1.017	1.01933	0.082	0.937333					18	1.017	0.999	1.02	1.012
	19	1.003	0.993	1.009	1.00167	0.082	0.919667					19	0.98	1.002	0.959	0.980333	0.082	0.898333					19	1.016	1.05	1.026	1.03067	0.082	0.948667					19	1.029	1.018	1.027	1.02467	0.082	0.942667					19	1.016	0.999	1.03	1.015
	time (h)	T5			Mean	Blank	Mean_blanked					time (h)	T5			Mean	Blank	Mean_blanked					time (h)	T5			Mean	Blank	Mean_blanked					time (h)	T5			Mean	Blank	Mean_blanked					time (h)	T5			Mean
	1	0.091	0.087	0.09	0.0893333	0.127	-0.0376667					1	0.088	0.088	0.086	0.0873333	0.127	-0.0396667					1	0.089	0.088	0.091	0.0893333	0.127	-0.0376667					1	0.086	0.089	0.088	0.0876667	0.127	-0.0393333					1	0.087	0.089	0.087	0.0876667
	2	0.094	0.099	0.108	0.100333	0.127	-0.0266667					2	0.089	0.089	0.086	0.088	0.127	-0.039					2	0.103	0.095	0.096	0.098	0.127	-0.029					2	0.097	0.088	0.088	0.091	0.127	-0.036					2	0.087	0.089	0.087	0.0876667
	3	0.102	0.104	0.104	0.103333	0.126	-0.0226667					3	0.097	0.117	0.1	0.104667	0.126	-0.0213333					3	0.105	0.102	0.111	0.106	0.126	-0.02					3	0.101	0.108	0.102	0.103667	0.126	-0.0223333					3	0.102	0.112	0.091	0.101667
	4	0.136	0.125	0.129	0.13	0.126	0.004					4	0.135	0.132	0.123	0.13	0.126	0.004					4	0.137	0.126	0.153	0.138667	0.126	0.0126667					4	0.123	0.116	0.128	0.122333	0.126	-0.00366667					4	0.114	0.112	0.121	0.115667
	5	0.211	0.191	0.2	0.200667	0.126	0.0746667					5	0.202	0.195	0.184	0.193667	0.126	0.0676667					5	0.22	0.19	0.234	0.214667	0.126	0.0886667					5	0.184	0.169	0.191	0.181333	0.126	0.0553333					5	0.165	0.161	0.174	0.166667
	6	0.365	0.314	0.335	0.338	0.126	0.212					6	0.313	0.31	0.303	0.308667	0.126	0.182667					6	0.378	0.327	0.37	0.358333	0.126	0.232333					6	0.305	0.297	0.323	0.308333	0.126	0.182333					6	0.273	0.272	0.292	0.279
	7	0.561	0.505	0.536	0.534	0.126	0.408					7	0.501	0.505	0.493	0.499667	0.126	0.373667					7	0.552	0.512	0.545	0.536333	0.126	0.410333					7	0.512	0.49	0.518	0.506667	0.126	0.380667					7	0.467	0.477	0.49	0.478
	8	0.713	0.664	0.696	0.691	0.126	0.565					8	0.655	0.644	0.63	0.643	0.126	0.517					8	0.713	0.663	0.69	0.688667	0.126	0.562667					8	0.657	0.641	0.663	0.653667	0.126	0.527667					8	0.631	0.629	0.647	0.635667
	9	0.85	0.803	0.84	0.831	0.126	0.705					9	0.767	0.763	0.759	0.763	0.126	0.637					9	0.838	0.796	0.823	0.819	0.126	0.693					9	0.798	0.778	0.8	0.792	0.126	0.666					9	0.77	0.774	0.787	0.777
	10	0.942	0.903	0.931	0.925333	0.126	0.799333					10	0.874	0.874	0.866	0.871333	0.126	0.745333					10	0.923	0.892	0.912	0.909	0.126	0.783					10	0.904	0.883	0.895	0.894	0.126	0.768					10	0.888	0.886	0.89	0.888
	11	1	0.962	0.98	0.980667	0.126	0.854667					11	0.947	0.943	0.933	0.941	0.126	0.815					11	0.974	0.947	0.962	0.961	0.126	0.835					11	0.965	0.94	0.945	0.95	0.126	0.824					11	0.958	0.949	0.949	0.952
	12	1.046	1.006	1.023	1.025	0.126	0.899					12	0.997	0.992	0.979	0.989333	0.126	0.863333					12	1.016	0.99	1.003	1.003	0.126	0.877					12	1.01	0.984	0.988	0.994	0.126	0.868					12	1.007	0.992	0.993	0.997333
	13	1.086	1.044	1.06	1.06333	0.126	0.937333					13	1.034	1.03	1.016	1.02667	0.126	0.900667					13	1.051	1.026	1.04	1.039	0.126	0.913					13	1.047	1.021	1.025	1.031	0.126	0.905					13	1.049	1.029	1.031	1.03633
	14	1.119	1.076	1.094	1.09633	0.126	0.970333					14	1.066	1.062	1.049	1.059	0.126	0.933					14	1.079	1.057	1.07	1.06867	0.126	0.942667					14	1.08	1.053	1.055	1.06267	0.126	0.936667					14	1.082	1.063	1.062	1.069
	15	1.144	1.099	1.118	1.12033	0.126	0.994333					15	1.087	1.085	1.07	1.08067	0.126	0.954667					15	1.099	1.078	1.091	1.08933	0.126	0.963333					15	1.103	1.076	1.077	1.08533	0.126	0.959333					15	1.11	1.087	1.085	1.094
	16	1.161	1.116	1.141	1.13933	0.126	1.01333					16	1.102	1.099	1.084	1.095	0.126	0.969					16	1.113	1.091	1.105	1.103	0.126	0.977					16	1.117	1.089	1.092	1.09933	0.126	0.973333					16	1.125	1.103	1.101	1.10967
	17	1.177	1.127	1.151	1.15167	0.126	1.02567					17	1.11	1.11	1.095	1.105	0.126	0.979					17	1.125	1.101	1.115	1.11367	0.126	0.987667					17	1.128	1.101	1.101	1.11	0.126	0.984					17	1.138	1.115	1.113	1.122
	18	1.188	1.135	1.162	1.16167	0.127	1.03467					18	1.116	1.118	1.102	1.112	0.127	0.985					18	1.128	1.107	1.123	1.11933	0.127	0.992333					18	1.137	1.109	1.11	1.11867	0.127	0.991667					18	1.147	1.123	1.123	1.131
	19	1.182	1.13	1.159	1.157	0.125	1.032					19	1.113	1.119	1.099	1.11033	0.125	0.985333					19	1.117	1.104	1.114	1.11167	0.125	0.986667					19	1.131	1.109	1.105	1.115	0.125	0.99					19	1.153	1.126	1.123	1.134
	time (h)	T6			Mean	Blank	Mean_blanked					time (h)	T6			Mean	Blank	Mean_blanked					time (h)	T6			Mean	Blank	Mean_blanked					time (h)	T6			Mean	Blank	Mean_blanked					time (h)	T6			Mean
	1	0.086	0.086	0.089	0.087	0.081	0.006					1	0.087	0.086	0.087	0.0866667	0.081	0.00566667					1	0.086	0.087	0.088	0.087	0.081	0.006					1	0.088	0.087	0.089	0.088	0.081	0.007					1	0.088	0.088	0.087	0.0876667
	2	0.086	0.085	0.089	0.0866667	0.082	0.00466667					2	0.109	0.087	0.102	0.0993333	0.082	0.0173333					2	0.089	0.087	0.092	0.0893333	0.082	0.00733333					2	0.096	0.088	0.09	0.0913333	0.082	0.00933333					2	0.088	0.088	0.088	0.088
	3	0.11	0.112	0.114	0.112	0.082	0.03					3	0.108	0.114	0.108	0.11	0.082	0.028					3	0.094	0.101	0.093	0.096	0.082	0.014					3	0.111	0.108	0.108	0.109	0.082	0.027					3	0.092	0.114	0.118	0.108
	4	0.133	0.131	0.139	0.134333	0.082	0.0523333					4	0.137	0.134	0.136	0.135667	0.082	0.0536667					4	0.131	0.111	0.127	0.123	0.082	0.041					4	0.13	0.133	0.131	0.131333	0.082	0.0493333					4	0.134	0.129	0.129	0.130667
	5	0.201	0.196	0.215	0.204	0.081	0.123					5	0.218	0.214	0.22	0.217333	0.081	0.136333					5	0.183	0.158	0.188	0.176333	0.081	0.0953333					5	0.195	0.201	0.208	0.201333	0.081	0.120333					5	0.174	0.176	0.183	0.177667
	6	0.317	0.318	0.342	0.325667	0.081	0.244667					6	0.374	0.362	0.371	0.369	0.081	0.288					6	0.297	0.268	0.319	0.294667	0.081	0.213667					6	0.33	0.326	0.361	0.339	0.081	0.258					6	0.267	0.286	0.299	0.284
	7	0.486	0.462	0.473	0.473667	0.081	0.392667					7	0.524	0.494	0.506	0.508	0.081	0.427					7	0.476	0.457	0.46	0.464333	0.081	0.383333					7	0.483	0.521	0.516	0.506667	0.081	0.425667					7	0.421	0.456	0.495	0.457333
	8	0.632	0.599	0.616	0.615667	0.081	0.534667					8	0.672	0.634	0.647	0.651	0.081	0.57					8	0.589	0.586	0.59	0.588333	0.081	0.507333					8	0.649	0.659	0.663	0.657	0.081	0.576					8	0.506	0.57	0.628	0.568
	9	0.772	0.746	0.759	0.759	0.081	0.678					9	0.807	0.766	0.778	0.783667	0.081	0.702667					9	0.722	0.733	0.725	0.726667	0.081	0.645667					9	0.778	0.804	0.8	0.794	0.081	0.713					9	0.633	0.708	0.767	0.702667
	10	0.859	0.827	0.836	0.840667	0.081	0.759667					10	0.907	0.862	0.874	0.881	0.081	0.8					10	0.837	0.847	0.833	0.839	0.081	0.758					10	0.874	0.895	0.887	0.885333	0.081	0.804333					10	0.756	0.821	0.874	0.817
	11	0.918	0.881	0.881	0.893333	0.081	0.812333					11	0.97	0.92	0.924	0.938	0.081	0.857					11	0.9	0.912	0.885	0.899	0.081	0.818					11	0.943	0.947	0.939	0.943	0.081	0.862					11	0.829	0.886	0.938	0.884333
	12	0.957	0.922	0.92	0.933	0.081	0.852					12	1.013	0.963	0.971	0.982333	0.081	0.901333					12	0.944	0.961	0.927	0.944	0.081	0.863					12	0.978	0.99	0.978	0.982	0.081	0.901					12	0.878	0.933	0.985	0.932
	13	0.996	0.956	0.955	0.969	0.081	0.888					13	1.053	0.995	0.994	1.014	0.081	0.933					13	0.98	1	0.958	0.979333	0.081	0.898333					13	1.012	1.023	1.01	1.015	0.081	0.934					13	0.919	0.968	1.025	0.970667
	14	1.025	0.981	0.978	0.994667	0.081	0.913667					14	1.067	1.017	1.016	1.03333	0.081	0.952333					14	1.009	1.028	0.985	1.00733	0.081	0.926333					14	1.038	1.054	1.035	1.04233	0.081	0.961333					14	0.941	0.994	1.055	0.996667
	15	1.044	0.999	0.993	1.012	0.081	0.931					15	1.08	1.029	1.03	1.04633	0.081	0.965333					15	1.027	1.051	1.002	1.02667	0.081	0.945667					15	1.053	1.066	1.05	1.05633	0.081	0.975333					15	0.962	1.014	1.077	1.01767
	16	1.05	1.008	1.003	1.02033	0.081	0.939333					16	1.087	1.035	1.035	1.05233	0.081	0.971333					16	1.038	1.068	1.013	1.03967	0.081	0.958667					16	1.063	1.077	1.064	1.068	0.081	0.987					16	0.975	1.024	1.093	1.03067
	17	1.066	1.019	1.005	1.03	0.081	0.949					17	1.087	1.025	1.027	1.04633	0.081	0.965333					17	1.044	1.082	1.02	1.04867	0.081	0.967667					17	1.069	1.08	1.065	1.07133	0.081	0.990333					17	0.98	1.032	1.103	1.03833
	18	1.057	1.01	0.995	1.02067	0.081	0.939667					18	1.086	1.014	1.019	1.03967	0.081	0.958667					18	1.048	1.081	1.017	1.04867	0.081	0.967667					18	1.072	1.071	1.058	1.067	0.081	0.986					18	0.984	1.031	1.102	1.039
	19	1.047	1.007	0.989	1.01433	0.081	0.933333					19	1.086	1.004	1.011	1.03367	0.081	0.952667					19	1.039	1.078	1.006	1.041	0.081	0.96					19	1.071	1.066	1.053	1.06333	0.081	0.982333					19	0.986	1.019	1.098	1.03433
	time (h)	T7			Mean	Blank	Mean_blanked					time (h)	T7			Mean	Blank	Mean_blanked					time (h)	T7			Mean	Blank	Mean_blanked					time (h)	T7			Mean	Blank	Mean_blanked					time (h)	T7			Mean
	1	0.09	0.089	0.088	0.089	0.087	0.002					1	0.086	0.087	0.086	0.0863333	0.087	-0.000666667					1	0.09	0.089	0.091	0.09	0.087	0.003					1	0.088	0.089	0.089	0.0886667	0.087	0.00166667					1	0.088	0.089	0.087	0.088
	2	0.117	0.105	0.117	0.113	0.083	0.03					2	0.088	0.125	0.114	0.109	0.083	0.026					2	0.13	0.094	0.091	0.105	0.083	0.022					2	0.126	0.127	0.126	0.126333	0.083	0.0433333					2	0.089	0.127	0.11	0.108667
	3	0.121	0.113	0.12	0.118	0.086	0.032					3	0.124	0.129	0.123	0.125333	0.086	0.0393333					3	0.121	0.119	0.12	0.12	0.086	0.034					3	0.125	0.122	0.126	0.124333	0.086	0.0383333					3	0.115	0.118	0.112	0.115
	4	0.165	0.157	0.165	0.162333	0.083	0.0793333					4	0.158	0.187	0.177	0.174	0.083	0.091					4	0.162	0.156	0.154	0.157333	0.083	0.0743333					4	0.171	0.166	0.172	0.169667	0.083	0.0866667					4	0.141	0.151	0.144	0.145333
	5	0.259	0.256	0.261	0.258667	0.094	0.164667					5	0.23	0.298	0.292	0.273333	0.094	0.179333					5	0.251	0.243	0.24	0.244667	0.094	0.150667					5	0.273	0.269	0.276	0.272667	0.094	0.178667					5	0.204	0.232	0.237	0.224333
	6	0.422	0.399	0.433	0.418	0.083	0.335					6	0.34	0.469	0.458	0.422333	0.083	0.339333					6	0.426	0.411	0.399	0.412	0.083	0.329					6	0.442	0.435	0.462	0.446333	0.083	0.363333					6	0.317	0.396	0.405	0.372667
	7	0.608	0.582	0.615	0.601667	0.083	0.518667					7	0.488	0.59	0.566	0.548	0.083	0.465					7	0.552	0.522	0.521	0.531667	0.083	0.448667					7	0.579	0.568	0.578	0.575	0.083	0.492					7	0.5	0.529	0.543	0.524
	8	0.747	0.734	0.752	0.744333	0.082	0.662333					8	0.584	0.701	0.683	0.656	0.082	0.574					8	0.687	0.655	0.656	0.666	0.082	0.584					8	0.71	0.703	0.714	0.709	0.082	0.627					8	0.598	0.666	0.679	0.647667
	9	0.908	0.858	0.872	0.879333	0.082	0.797333					9	0.697	0.823	0.807	0.775667	0.082	0.693667					9	0.825	0.797	0.8	0.807333	0.082	0.725333					9	0.849	0.844	0.852	0.848333	0.082	0.766333					9	0.731	0.814	0.823	0.789333
	10	0.996	0.931	0.941	0.956	0.082	0.874					10	0.811	0.912	0.897	0.873333	0.082	0.791333					10	0.92	0.893	0.894	0.902333	0.082	0.820333					10	0.932	0.929	0.931	0.930667	0.082	0.848667					10	0.849	0.911	0.909	0.889667
	11	1.043	0.978	0.992	1.00433	0.082	0.922333					11	0.889	0.971	0.954	0.938	0.082	0.856					11	0.978	0.95	0.952	0.96	0.082	0.878					11	0.989	0.988	0.99	0.989	0.082	0.907					11	0.917	0.972	0.963	0.950667
	12	1.075	1.017	1.024	1.03867	0.082	0.956667					12	0.943	1.012	0.997	0.984	0.082	0.902					12	1.024	0.994	0.998	1.00533	0.082	0.923333					12	1.034	1.033	1.03	1.03233	0.082	0.950333					12	0.97	1.018	1.004	0.997333
	13	1.095	1.049	1.055	1.06633	0.082	0.984333					13	0.981	1.042	1.027	1.01667	0.082	0.934667					13	1.06	1.026	1.03	1.03867	0.082	0.956667					13	1.064	1.063	1.06	1.06233	0.082	0.980333					13	1.003	1.053	1.035	1.03033
	14	1.135	1.075	1.08	1.09667	0.082	1.01467					14	1.01	1.064	1.051	1.04167	0.082	0.959667					14	1.088	1.053	1.055	1.06533	0.082	0.983333					14	1.094	1.095	1.087	1.092	0.082	1.01					14	1.033	1.081	1.065	1.05967
	15	1.137	1.092	1.103	1.11067	0.082	1.02867					15	1.027	1.076	1.065	1.056	0.082	0.974					15	1.105	1.072	1.075	1.084	0.082	1.002					15	1.111	1.11	1.104	1.10833	0.082	1.02633					15	1.059	1.102	1.079	1.08
	16	1.114	1.102	1.112	1.10933	0.082	1.02733					16	1.039	1.085	1.074	1.066	0.082	0.984					16	1.119	1.083	1.091	1.09767	0.082	1.01567					16	1.122	1.123	1.115	1.12	0.082	1.038					16	1.074	1.119	1.089	1.094
	17	1.124	1.109	1.112	1.115	0.082	1.033					17	1.046	1.088	1.079	1.071	0.082	0.989					17	1.128	1.092	1.098	1.106	0.082	1.024					17	1.132	1.134	1.127	1.131	0.082	1.049					17	1.086	1.134	1.095	1.105
	18	1.122	1.102	1.109	1.111	0.081	1.03					18	1.045	1.079	1.068	1.064	0.081	0.983					18	1.124	1.092	1.097	1.10433	0.081	1.02333					18	1.119	1.127	1.114	1.12	0.081	1.039					18	1.086	1.134	1.099	1.10633
	19	1.12	1.098	1.099	1.10567	0.081	1.02467					19	1.039	1.074	1.064	1.059	0.081	0.978					19	1.118	1.088	1.093	1.09967	0.081	1.01867					19	1.116	1.124	1.115	1.11833	0.081	1.03733					19	1.078	1.132	1.094	1.10133
[truncated: 15 more columns]

## Sheet: Fig. 3
Quantify Compound Summary Report: GSSG M+2H
MassLynx v4.2 output
													Normalization		Normalization to OD				Normalization	Normalization
													x5000 total GSSG		OD (per 1 mL) x 50mL				ODU = total GSSG/ODU	ODU/1000
#Rep1	Sample Text	Type	Std. Conc	RT	Area	IS Area	Response	Detection Flags	Conc. (nM)	%Dev	S/N		(10uL to 500uL to 50 mL culture)		Rep1
1	SC_UD	Standard	20000	3.01	54110.4	5671.27	9.541	bb	21070.3	5.4	18677.5				JE2	Δgis	ggt::tn
2	SC -1	Standard	5000	2.96	13092.2	6211.14	2.108	bb	4663.8	-6.7	6269.54				0.473	0.523	0.483
3	SC -2	Standard	1250	2.98	2154.67	6294.95	0.342	bb	766.9	-38.6	1691.99				x50mL	x50mL	x50mL
4	SC -3	Standard	312	2.98	270.961	6305.03	0.043	bb	106.3	-65.9	176.063				23.65	26.15	24.15
5	SC -4	Standard	78	3	49.457	6494.14	0.008	bb	28.2	-63.8	45.289
6	SC -5	Standard	19	2.97	8.038	6261.72	0.001	bb	14.2	-25.1	5.865
7	SC -6	Standard	4.8	2.98	7.805	6270.5	0.001	bb	14.2	194.9	4.001
8	JE2, 0uM	Analyte		3	0.17	615.813	0	bb	12		0.528		0						0	0
9	JE2, 25uM	Analyte		3	18.025	112.828	0.16	bb	364		11.14		1820000		/23.65				76955.6	76.9556
10	gis, 0uM	Analyte				150.71			N.D.				0						0	0
11	gis, 25uM	Analyte		3.02	0.111	70.003	0.002	bb	14.9		0.369		0						0	0
12	ggt 0uM	Analyte				233.8			N.D.				0						0	0
13	ggt, 25uM	Analyte		3.01	22.317	144.776	0.195	bb	442.477		17.392		2212385		/24.15				91610.1	91.6101
											S/N > 10
#Rep 2	Sample Text	Type	Std. Conc	RT	Area	IS Area	Response	Detection Flags	Conc. (nM)	%Dev	S/N				Rep2
1	SC -6	Standard	4.8	3.04	3.884	8546.16	0	bb	14	191.1	2.951				JE2	Δgis	ggt::tn
2	SC -5	Standard	19	3.04	11	8089.41	0.001	bb	16	-15.8	10.398				0.543	0.57	0.521
3	SC -4	Standard	78	2.98	45.457	7364.26	0.006	bb	26.8	-65.7	45.718				x50mL	x50mL	x50mL
4	SC -3	Standard	312	2.97	277.902	7090.92	0.039	bb	100.6	-67.8	255.851				27.15	28.5	26.05
5	SC -2	Standard	1250	2.98	2256.45	6809.77	0.331	bb	753.9	-39.7	2154.73
6	SC -1	Standard	5000	2.98	13251.9	6450.73	2.054	bb	4606.8	-7.9	6520.79
7	SC -UD	Standard	20000	2.99	54184.8	5733.67	9.45	bb	21145.7	5.7	21621
8	JE2, 0uM	Analyte		3.14	0.985	638.903	0.002	bb	16.4		1.636		0						0	0
9	JE2, 25uM	Analyte		3.02	283.934	825.629	0.344	bb	781.986		211.852		3909930		/27.15				144012	144.012
10	gis, 0uM	Analyte				318.119			N.D.				0						0	0
11	gis, 25uM	Analyte				442.875			N.D.				0						0	0
12	ggt 0uM	Analyte		3.13	0.681	444.661	0.002	bb	16.4		1.403		0						0	0
13	ggt, 25uM	Analyte		3.02	271.599	402.748	0.674	bb	1520.97		213.406		7604855		/26.05				291933	291.933
											S/N > 10
#Rep 3	Sample Text	Type	Std. Conc	RT	Area	IS Area	Response	Detection Flags	Conc. (nM)	%Dev	S/N				Rep3
1	SC -6	Standard	4.8			9365.34									JE2	Δgis	ggt::tn
2	SC -5	Standard	19	3	19.359	13388	0.001	bb	39.05	105.5	16				0.45	0.486	0.451
3	SC -4	Standard	78	2.98	61.074	8007.38	0.008	bb	55.66	-28.6	33				x50mL	x50mL	x50mL
4	SC -3	Standard	312	3	1006.67	17775.8	0.057	bb	385.7	23.6	758.616				22.5	24.3	22.55
5	SC -2	Standard	1250	3	3723.65	15465.6	0.241	bb	865.1	-30.8	2924.29
6	SC -1	Standard	5000	2.98	17792.1	9019.21	1.973	bb	5375	7.5	10796.1
7	SC -UD	Standard	20000	2.98	88680.5	11723.1	7.565	bb	19936.2	-0.3	29465.4
8	JE2, 0uM	Analyte		3.03	20.331	214.389	0.095	bb	289.96		7.063		0						0	0
9	JE2, 25uM	Analyte		3	67.62	88.469	0.764	bb	2088.77		36.93		10443850		/22.5				464171	464.171
10	gis, 25uM	Analyte		3.05	0.78	125.072	0.006	bb	51.92		1		0						0	0
11	ggt 0uM	Analyte		3.02	5.392	2.533	2.129	bb	5754.53		3		0						0	0
12	ggt, 25uM	Analyte		3	61.769	193.411	0.319	bb	893.23		35		4466150		/22.55				198055	198.055
											S/N > 10
Rep #1
Rep #2
Rep #3

## Sheet: Fig. 4A and B
	Substrate	Concentration (μM)	Purification 1	Purification 2	Purification 3	Purification 4	reaction time (min)	nmol/min	nmol/min	nmol/min	nmol/min	Mean
	GSSG	10	5.35747	4.66868	6.50429	5.30971	30	178.582	155.623	216.81	176.99	182.001
	GSSG	20	16.3875	8.17051	11.8387	9.7933	30	546.249	272.35	394.623	326.443	384.916
	GSSG	30	19.983	14.5646	14.9203	14.6824	30	666.099	485.488	497.342	489.413	534.586
	GSSG	40	23.1903	15.0602	16.6604	16.288	30	773.011	502.007	555.347	542.934	593.325
	GSSG	80	29.5661	21.6563	19.6474	20.5521	30	985.536	721.875	654.912	685.069	761.848
	GSSG	100	35.1201	20.4937	20.4728	21.071	30	1170.67	683.125	682.427	702.366	809.647
	GSH	20	7.29223	4.17619	6.171	6.20071	30	243.074	139.206	205.7	206.69	198.668
	GSH	30	6.51156	5.97143	10.4417	6.93251	30	217.052	199.048	348.056	231.084	248.81
	GSH	40	6.39056	9.62191	11.4797	10.7851	30	213.019	320.73	382.656	359.502	318.977
	GSH	60	22.7429	11.6188	20.6556	16.5869	30	758.096	387.294	688.52	552.896	596.701
	GSH	80	25.052	15.1645	24.9551	15.5404	30	835.068	505.484	831.838	518.013	672.601
	GSH	100	29.143	19.5298	32.6523	23.3853	30	971.433	650.994	1088.41	779.511	872.587
	GSH	200	19.917	20.2669	12.1652	23.5988	30	663.899	675.564	405.508	786.627	632.899
	Substrate	Substrate Concentration (μM)	Sample	Final Concention (μM)
			BLANK-1	-0.334084
			BLANK-10	-0.346774
			BLANK-11	-0.345868
			BLANK-2	-0.25733
			BLANK-3	-0.329882
			BLANK-4	-0.339524
			BLANK-5	-0.348935
			BLANK-5	-0.349427
			BLANK-6	-0.349934
			BLANK-7	-0.347306
			BLANK-8	-0.346089
			BLANK-9	-0.347234
			QC-1	41.6043
			QC-2	24.2984
			QC-2	26.0513
			QC-3	26.2086
			QC-4	37.7127
			QC-5	21.9905
			QC-6	22.138
			QC-7	21.7291
	GSH	20	sample-8	7.29223
	GSH	20	sample-22	4.17619
	GSH	20	sample-36	6.171
	GSH	20	sample-50	6.20071
	GSH	30	sample-9	6.51156
	GSH	30	sample-23	5.97143
	GSH	30	sample-37	9.93004
	GSH	30	sample-37	10.9533
	GSH	30	sample-51	6.93251
	GSH	40	sample-10	6.39056
	GSH	40	sample-24	9.19024
	GSH	40	sample-24	10.0536
	GSH	40	sample-38	11.4797
	GSH	40	sample-52	10.7851
	GSH	60	sample-11	22.7429
	GSH	60	sample-25	11.6188
	GSH	60	sample-39	19.1056
	GSH	60	sample-39	22.2056
	GSH	60	sample-53	16.5869
	GSH	80	sample-12	25.052
	GSH	80	sample-26	15.1645
	GSH	80	sample-40	24.9551
	GSH	80	sample-54	15.5404
	GSH	100	sample-13	29.143
	GSH	100	sample-27	19.5298
	GSH	100	sample-41	32.6523
	GSH	100	sample-55	23.3853
	GSH	200	sample-14	19.917
	GSH	200	sample-28	20.2669
	GSH	200	sample-42	12.1652
	GSH	200	sample-56	23.5988
	GSSG	10	sample-1	5.35747
	GSSG	10	sample-15	4.66868
	GSSG	10	sample-29	6.27952
	GSSG	10	sample-29	6.72906
	GSSG	10	sample-43	5.08847
	GSSG	10	sample-43	5.53094
	GSSG	20	sample-2	15.4343
	GSSG	20	sample-2	17.3406
	GSSG	20	sample-16	8.17051
	GSSG	20	sample-30	11.8387
	GSSG	20	sample-44	9.32734
	GSSG	20	sample-44	10.2593
	GSSG	30	sample-3	19.983
	GSSG	30	sample-17	14.5646
	GSSG	30	sample-31	14.9203
	GSSG	30	sample-45	14.6824
	GSSG	40	sample-4	23.1903
	GSSG	40	sample-18	14.3231
	GSSG	40	sample-18	15.7973
	GSSG	40	sample-32	16.6604
	GSSG	40	sample-46	16.288
	GSSG	80	sample-5	28.5878
	GSSG	80	sample-5	30.5444
	GSSG	80	sample-19	20.1502
	GSSG	80	sample-19	23.1623
	GSSG	80	sample-33	19.6474
	GSSG	80	sample-47	20.5521
	GSSG	100	sample-6	35.1201
	GSSG	100	sample-20	20.4937
	GSSG	100	sample-34	20.4728
	GSSG	100	sample-48	21.071
	GSSG	500	sample-7	-0.258583
	GSSG	500	sample-21	-0.260674
	GSSG	500	sample-35	-0.267492
	GSSG	500	sample-49	-0.253037
	GSSG	500	sample-49	-0.252103
	RAW data
	compound	compoundId	expectedRtDiff	ppmDiff	parent	2021-03-08-001_BLANK-0.1_cor	2021-03-08-002_BLANK-0.2_cor	2021-03-08-003_Std1-TEST_cor	2021-03-08-004_Std6-TEST_cor	2021-03-08-005_BLANK-1_cor	2021-03-08-006_Std1-4000uMGlutamate_cor	2021-03-08-007_Std2-1000uMGlutamate_cor	2021-03-08-008_Std3-250uMGlutamate_cor	2021-03-08-009_Std4-62.5uMGlutamate_cor	2021-03-08-010_Std5-15.625uMGlutamate_cor	2021-03-08-011_Std6-3.906uMGlutamate_cor	2021-03-08-012_Std7-0.977uMGlutamate_cor	2021-03-08-013_Std8-0.244uMGlutamate_cor	2021-03-08-014_Std9-0.061uMGlutamate_cor	2021-03-08-015_Std10-0.015uMGlutamate_cor	2021-03-08-016_Std11-0.004uMGlutamate_cor	2021-03-08-017_Std12-0.001uMGlutamate_cor	2021-03-08-018_BLANK-2_cor	2021-03-08-019_BLANK-3_cor	2021-03-08-020_BLANK-4_cor	2021-03-08-021_QC-1_cor	2021-03-08-022_sample-24_cor	2021-03-08-023_sample-43_cor	2021-03-08-024_sample-44_cor	2021-03-08-025_sample-49_cor	2021-03-08-026_sample-37_cor	2021-03-08-027_sample-19_cor	2021-03-08-028_sample-5_cor	2021-03-08-029_sample-2_cor	2021-03-08-030_sample-39_cor	2021-03-08-031_sample-18_cor	2021-03-08-032_sample-29_cor	2021-03-08-033_BLANK-5_cor	2021-03-08-034_QC-2_cor	2021-03-08-035_sample-24_cor	2021-03-08-036_sample-43_cor	2021-03-08-037_sample-44_cor	2021-03-08-038_sample-49_cor	2021-03-08-039_sample-37_cor	2021-03-08-040_sample-19_cor	2021-03-08-041_sample-5_cor	2021-03-08-042_sample-2_cor	2021-03-08-043_sample-39_cor	2021-03-08-044_sample-18_cor
	Glutamate-CBZ	Glutamate-CBZ	-1	543658	127.73	158104	180327	10375490000	77488030	5944533	13217180000	6719984000	3824788000	1205702000	220981500	43236850	14183510	4023279	1543921	927731	884408	2388116	34084230	7579964	4130470	1050515000	1531916000	996355500	1542196000	27177880	1515844000	2354156000	2784473000	1911015000	2369379000	2007941000	1199257000	901588	2707599000	1528143000	1031388000	1585885000	29456010	1557958000	2551398000	2914654000	1957128000	2418055000	2012927000
	Glutamine-CBZ	Glutamine-CBZ	-1	544803	127	2052.82	20357.9	417859	35033.8	16143.8	499130	229.268	46456.8	36327.1	83760.9	25891	16176.7	18657.1	5264.67	23321.3	2145.46	89303.8	20064.4	15592.2	17647.3	3240795	16009770	153864	42547	164783	109640	1640158	8757.08	64315.4	32630.5	3424305	116870	30699.9	267735	15708090	194470	59776.4	182971	85494.4	1722387	5046.09	54265.4	54344.1	3494013
	Glutamine-CBZ_5	Glutamine-CBZ_5	-1	535211	132	17168420	21668130	21790570	25017450	26298320	24855050	28553440	25579710	24906030	24861400	23929710	23456480	23744350	24700490	25782700	24972510	25523830	27955370	26947830	26754740	6823148	24803340	23680570	24735430	21335420	23364870	23429770	22499630	22369600	24351790	24611060	24825840	30045590	24088940	23370680	23202630	23944920	22910220	22571600	23356620	22652860	21334100	22701420	23228800
	PIPES	PIPES	-1	359262	192.83	5511.36	84029.4	8658396	3754948	12658530	9681757	11250080	10278610	9962026	9836200	4080208	10091550	8835324	9883458	10431790	8918730	9344770	13576960	13002590	13160780	821784	1767899	113088	1842387	1904552	1722579	1768697	205217	1714148	93048	6228104	1867295	20849690	2110094	93068	370160	2051248	1955911	160242	2300777	2154174	1746197	318281	6001200
	REFORMED data
		BLANK-1	BLANK-10	BLANK-11	BLANK-2	BLANK-3	BLANK-4	BLANK-5	BLANK-5	BLANK-6	BLANK-7	BLANK-8	BLANK-9	QC-1	QC-2	QC-2	QC-3	QC-4	QC-5	QC-6	QC-7	sample-1	sample-2	sample-2	sample-3	sample-4	sample-5	sample-5	sample-6	sample-7	sample-8	sample-9	sample-10	sample-11	sample-12	sample-13	sample-14	sample-15	sample-16	sample-17	sample-18	sample-18	sample-19	sample-19	sample-20	sample-21	sample-22	sample-23	sample-24
	Metabolite	2021-03-08-005_BLANK-1_cor	2021-03-08-111_BLANK-10_cor	2021-03-08-113_BLANK-11_cor	Elliot-2021-03-08-018_BLANK-2_cor	2021-03-08-019_BLANK-3_cor	2021-03-08-020_BLANK-4_cor	2021-03-08-033_BLANK-5_cor	2021-03-08-046_BLANK-5_cor	2021-03-08-059_BLANK-6_cor	2021-03-08-072_BLANK-7_cor	2021-03-08-085_BLANK-8_cor	2021-03-08-098_BLANK-9_cor	2021-03-08-021_QC-1_cor	2021-03-08-034_QC-2_cor	2021-03-08-047_QC-2_cor	2021-03-08-060_QC-3_cor	2021-03-08-073_QC-4_cor	2021-03-08-086_QC-5_cor	2021-03-08-099_QC-6_cor	2021-03-08-112_QC-7_cor	2021-03-08-109_sample-1_cor	2021-03-08-029_sample-2_cor	2021-03-08-042_sample-2_cor	2021-03-08-066_sample-3_cor	2021-03-08-071_sample-4_cor	2021-03-08-028_sample-5_cor	2021-03-08-041_sample-5_cor	2021-03-08-088_sample-6_cor	2021-03-08-104_sample-7_cor	2021-03-08-065_sample-8_cor	2021-03-08-110_sample-9_cor	2021-03-08-058_sample-10_cor	2021-03-08-057_sample-11_cor	2021-03-08-070_sample-12_cor	2021-03-08-063_sample-13_cor	2021-03-08-077_sample-14_cor	2021-03-08-095_sample-15_cor	2021-03-08-090_sample-16_cor	2021-03-08-049_sample-17_cor	2021-03-08-031_sample-18_cor	2021-03-08-044_sample-18_cor	2021-03-08-027_sample-19_cor	2021-03-08-040_sample-19_cor	2021-03-08-091_sample-20_cor	2021-03-08-075_sample-21_cor	2021-03-08-097_sample-22_cor	2021-03-08-108_sample-23_cor	2021-03-08-022_sample-24_cor
	Glutamate-CBZ	5944533	1865211	2188196	34084230	7579964	4130470	901588	647561	445953	1520908	2120024	1656993	1050515000	2707599000	2743976000	2825175000	2654735000	2827888000	2834935000	2775284000	1164255000	1911015000	1957128000	2463177000	2830341000	2784473000	2914654000	3410508000	31365680	1265124000	1231628000	955986300	2444735000	2771678000	3038380000	1674260000	1053176000	1558359000	1658359000	2007941000	2012927000	2354156000	2551398000	2777950000	30579590	988316700	1180357000	1531916000
	Glutamine-CBZ	16143.8	7941.38	17628.8	20064.4	15592.2	17647.3	30699.9	8783.54	4084.16	9142.25	5642.23	10188.8	3240795	267735	234691	215799	188816	277838	283213	273098	18693.2	64315.4	54265.4	143088	2097.11	8757.08	5046.09	822728	56378.5	259570	132913	153544	8496.5	175145	9155.33	11375.8	10390580	2362352	9931194	3424305	3494013	1640158	1722387	1947270	3094869	7776860	2057376	16009770
	Glutamine-CBZ_5	26298320	31822950	30992370	27955370	26947830	26754740	30045590	27568290	26569280	29485610	31322500	31545490	6823148	24088940	23423280	24030580	18248140	26704330	26663870	26396140	26746750	22369600	21334100	24638340	25891470	22499630	22652860	24432010	26066790	23763960	24899660	19564810	22625890	24215190	24274920	16780520	26498550	27203000	20117600	24611060	23228800	23429770	23356620	27367420	25988890	26778700	25251730	24803340
	PIPES	12658530	29626300	30142500	13576960	13002590	13160780	20849690	22494500	21845820	23652660	29543660	28909010	821784	2110094	2604605	3686872	3450102	4226268	347692	286342	317922	1714148	1746197	3195789	3689438	205217	2154174	164474	5090044	347324	194328	2248280	1098148	3299882	282053	89024	4611825	298074	2994738	6228104	6001200	1768697	2300777	158604	156156	4717653	212444	1767899
	Normalization
		BLANK-1	BLANK-10	BLANK-11	BLANK-2	BLANK-3	BLANK-4	BLANK-5	BLANK-5	BLANK-6	BLANK-7	BLANK-8	BLANK-9	QC-1	QC-2	QC-2	QC-3	QC-4	QC-5	QC-6	QC-7	sample-1	sample-2	sample-2	sample-3	sample-4	sample-5	sample-5	sample-6	sample-7	sample-8	sample-9	sample-10	sample-11	sample-12	sample-13	sample-14	sample-15	sample-16	sample-17	sample-18	sample-18	sample-19	sample-19	sample-20	sample-21	sample-22	sample-23	sample-24
	Glutamate-CBZ	5944533	1865211	2188196	34084230	7579964	4130470	901588	647561	445953	1520908	2120024	1656993	1050515000	2707599000	2743976000	2825175000	2654735000	2827888000	2834935000	2775284000	1164255000	1911015000	1957128000	2463177000	2830341000	2784473000	2914654000	3410508000	31365680	1265124000	1231628000	955986300	2444735000	2771678000	3038380000	1674260000	1053176000	1558359000	1658359000	2007941000	2012927000	2354156000	2551398000	2777950000	30579590	988316700	1180357000	1531916000
	Glutamine-CBZ	16143.8	7941.38	17628.8	20064.4	15592.2	17647.3	30699.9	8783.54	4084.16	9142.25	5642.23	10188.8	3240795	267735	234691	215799	188816	277838	283213	273098	18693.2	64315.4	54265.4	143088	2097.11	8757.08	5046.09	822728	56378.5	259570	132913	153544	8496.5	175145	9155.33	11375.8	10390580	2362352	9931194	3424305	3494013	1640158	1722387	1947270	3094869	7776860	2057376	16009770
	Glutamine-CBZ_5	26298320	31822950	30992370	27955370	26947830	26754740	30045590	27568290	26569280	29485610	31322500	31545490	6823148	24088940	23423280	24030580	18248140	26704330	26663870	26396140	26746750	22369600	21334100	24638340	25891470	22499630	22652860	24432010	26066790	23763960	24899660	19564810	22625890	24215190	24274920	16780520	26498550	27203000	20117600	24611060	23228800	23429770	23356620	27367420	25988890	26778700	25251730	24803340
	Normalizing to the 13C-glutamine internal standard
	Metabolite	BLANK-1	BLANK-10	BLANK-11	BLANK-2	BLANK-3	BLANK-4	BLANK-5	BLANK-5	BLANK-6	BLANK-7	BLANK-8	BLANK-9	QC-1	QC-2	QC-2	QC-3	QC-4	QC-5	QC-6	QC-7	sample-1	sample-2	sample-2	sample-3	sample-4	sample-5	sample-5	sample-6	sample-7	sample-8	sample-9	sample-10	sample-11	sample-12	sample-13	sample-14	sample-15	sample-16	sample-17	sample-18	sample-18	sample-19	sample-19	sample-20	sample-21	sample-22	sample-23	sample-24
	Glutamate-CBZ	0.226042	0.0586121	0.0706043	1.21924	0.281283	0.154383	0.0300073	0.0234893	0.0167845	0.0515814	0.0676837	0.0525271	153.963	112.4	117.147	117.566	145.48	105.896	106.321	105.14	43.5288	85.4291	91.7371	99.9733	109.316	123.756	128.666	139.592	1.20328	53.2371	49.4636	48.8625	108.05	114.46	125.165	99.774	39.7447	57.2863	82.4332	81.5869	86.6565	100.477	109.237	101.506	1.17664	36.9068	46.7436	61.7625
	Glutamine-CBZ	0.000613872	0.000249549	0.000568812	0.000717729	0.000578608	0.000659597	0.00102178	0.00031861	0.000153717	0.000310058	0.000180134	0.000322988	0.474971	0.0111144	0.0100196	0.00898017	0.0103472	0.0104042	0.0106216	0.0103461	0.000698898	0.00287512	0.0025436	0.00580754	8.09961e-05	0.00038921	0.000222757	0.0336742	0.00216285	0.0109229	0.00533794	0.00784795	0.000375521	0.00723285	0.000377152	0.000677914	0.392119	0.0868416	0.493657	0.139137	0.150417	0.0700032	0.073743	0.0711529	0.119084	0.290412	0.0814747	0.645468
		0.226042	0.0586121	0.0706043	1.21924	0.281283	0.154383	0.0300073	0.0234893	0.0167845	0.0515814	0.0676837	0.0525271	153.963	112.4	117.147	117.566	145.48	105.896	106.321	105.14	43.5288	85.4291	91.7371	99.9733	109.316	123.756	128.666	139.592	1.20328	53.2371	49.4636	48.8625	108.05	114.46	125.165	99.774	39.7447	57.2863	82.4332	81.5869	86.6565	100.477	109.237	101.506	1.17664	36.9068	46.7436	61.7625
	Quantification				y=ax^2+bx+c
					a=	0.0128	parameters from standard curve
					b=	0.7543
					c=	-3.512
	Substrate	Substrate Concentration (μM)	Sample	Glutamate-CBZ Normalized Peak Area	Calculated Concentration (μM)	Final Concention (μM)	Final concentration accounts for the fact that the original 500 μL reaction was resuspended in 50 μL (divide by 10)
			BLANK-1	0.226042	-3.34084	-0.334084
			BLANK-10	0.0586121	-3.46774	-0.346774
			BLANK-11	0.0706043	-3.45868	-0.345868
			BLANK-2	1.21924	-2.5733	-0.25733
			BLANK-3	0.281283	-3.29882	-0.329882	Highlighed samples were mistakenly run with 2 technical replicates due to duplicating the entries within the run sequence. Repeated sample results are very similar
			BLANK-4	0.154383	-3.39524	-0.339524
			BLANK-5	0.0300073	-3.48935	-0.348935
			BLANK-5	0.0234893	-3.49427	-0.349427
			BLANK-6	0.0167845	-3.49934	-0.349934
			BLANK-7	0.0515814	-3.47306	-0.347306
			BLANK-8	0.0676837	-3.46089	-0.346089
			BLANK-9	0.0525271	-3.47234	-0.347234
			QC-1	153.963	416.043	41.6043
			QC-2	112.4	242.984	24.2984
			QC-2	117.147	260.513	26.0513
			QC-3	117.566	262.086	26.2086
			QC-4	145.48	377.127	37.7127
			QC-5	105.896	219.905	21.9905
			QC-6	106.321	221.38	22.138
			QC-7	105.14	217.291	21.7291
	GSSG	10	sample-1	43.5288	53.5747	5.35747	AVG	SD
	GSSG	20	sample-2	85.4291	154.343	15.4343	16.3875	1.34795
	GSSG	20	sample-2	91.7371	173.406	17.3406
	GSSG	30	sample-3	99.9733	199.83	19.983
	GSSG	40	sample-4	109.316	231.903	23.1903
	GSSG	80	sample-5	123.756	285.878	28.5878	29.5661	1.38356
	GSSG	80	sample-5	128.666	305.444	30.5444
	GSSG	100	sample-6	139.592	351.201	35.1201
	GSSG	500	sample-7	1.20328	-2.58583	-0.258583
	GSH	20	sample-8	53.2371	72.9223	7.29223
	GSH	30	sample-9	49.4636	65.1156	6.51156
	GSH	40	sample-10	48.8625	63.9056	6.39056
	GSH	60	sample-11	108.05	227.429	22.7429
	GSH	80	sample-12	114.46	250.52	25.052
	GSH	100	sample-13	125.165	291.43	29.143
	GSH	200	sample-14	99.774	199.17	19.917
	GSSG	10	sample-15	39.7447	46.6868	4.66868
	GSSG	20	sample-16	57.2863	81.7051	8.17051
	GSSG	30	sample-17	82.4332	145.646	14.5646
	GSSG	40	sample-18	81.5869	143.231	14.3231	15.0602	1.04238
	GSSG	40	sample-18	86.6565	157.973	15.7973
	GSSG	80	sample-19	100.477	201.502	20.1502	21.6563	2.12985
	GSSG	80	sample-19	109.237	231.623	23.1623
	GSSG	100	sample-20	101.506	204.937	20.4937
	GSSG	500	sample-21	1.17664	-2.60674	-0.260674
	GSH	20	sample-22	36.9068	41.7619	4.17619
	GSH	30	sample-23	46.7436	59.7143	5.97143
	GSH	40	sample-24	61.7625	91.9024	9.19024	9.62191	0.610471
	GSH	40	sample-24	65.3872	100.536	10.0536
	GSH	60	sample-25	71.628	116.188	11.6188
	GSH	80	sample-26	84.5081	151.645	15.1645
	GSH	100	sample-27	98.5986	195.298	19.5298
	GSH	200	sample-28	100.827	202.669	20.2669
	GSSG	10	sample-29	48.3068	62.7952	6.27952	6.50429	0.317872
	GSSG	10	sample-29	50.5329	67.2906	6.72906
	GSSG	20	sample-30	72.474	118.387	11.8387
	GSSG	30	sample-31	83.6679	149.203	14.9203
	GSSG	40	sample-32	89.5247	166.604	16.6604
	GSSG	80	sample-33	98.9565	196.474	19.6474
	GSSG	100	sample-34	101.443	204.728	20.4728
	GSSG	500	sample-35	1.0896	-2.67492	-0.267492
	GSH	20	sample-36	47.7598	61.71	6.171
	GSH	30	sample-37	64.8771	99.3004	9.93004	10.4417	0.723577
	GSH	30	sample-37	69.0229	109.533	10.9533
	GSH	40	sample-38	71.0889	114.797	11.4797
	GSH	60	sample-39	97.2979	191.056	19.1056	20.6556	2.19203
	GSH	60	sample-39	106.516	222.056	22.2056
	GSH	80	sample-40	114.197	249.551	24.9551
	GSH	100	sample-41	133.79	326.523	32.6523
	GSH	200	sample-42	73.7177	121.652	12.1652
	GSSG	10	sample-43	42.0748	50.8847	5.08847	5.30971	0.312874
	GSSG	10	sample-43	44.4513	55.3094	5.53094
	GSSG	20	sample-44	62.3477	93.2734	9.32734	9.7933	0.658976
	GSSG	20	sample-44	66.2305	102.593	10.2593
	GSSG	30	sample-45	82.8435	146.824	14.6824
	GSSG	40	sample-46	88.2958	162.88	16.288
	GSSG	80	sample-47	101.68	205.521	20.5521
	GSSG	100	sample-48	103.216	210.71	21.071
	GSSG	500	sample-49	1.27384	-2.53037	-0.253037	-0.25257	0.000660961
	GSSG	500	sample-49	1.28571	-2.52103	-0.252103
	GSH	20	sample-50	47.9099	62.0071	6.20071
	GSH	30	sample-51	51.5202	69.3251	6.93251
	GSH	40	sample-52	68.3533	107.851	10.7851
	GSH	60	sample-53	89.283	165.869	16.5869
	GSH	80	sample-54	85.7892	155.404	15.5404
	GSH	100	sample-55	109.863	233.853	23.3853
	GSH	200	sample-56	110.461	235.988	23.5988
			sample-57	0.141774	-3.4048	-0.34048
			sample-58	0.471624	-3.15341	-0.315341
			sample-59	0.162217	-3.3893	-0.33893
			sample-60	0.336273	-3.2569	-0.32569
			sample-61	0.562263	-3.08384	-0.308384
			sample-62	1.26186	-2.5398	-0.25398
			sample-63	2673.43	93497.7	9349.77	Curiously, these samples all had lower signal in glutamate, and internal standards. Since the internal standard signal was low normalizing to this factor drastically increases the calculated glutatmate concentration. Because these samples included 40mM of Gly-Gly this high concentration may have caused ion suppression which limited detection of other compounds
			sample-64	1614.1	34562.1	3456.21
			sample-65	117.65	262.404	26.2404
			sample-66	543.043	4180.77	418.077
[truncated: 69 more columns]

## Sheet: Fig. 5C
	Competition		Mean CI	Mean CI	Mean CI	Mean CI	Mean CI	Mean CI
	aureus:epi		Trial #1	Trial #2	Trial #3	Trial #4	Trial #5	Trial #6	Mean	SD
	Sulfur source	25uM GSSG	4.60264	5.39905	2.3856	3.15978	2.69341	2.52499	3.46091	1.24675
		50uM GSH	5.37493	5.44225	2.5775	3.676	2.72021	5.92109	4.28533	1.47912
		750uM GSH	8.52071	6.12336	3.57921	8.06197	3.94206	10.6453	6.81211	2.76906
		50uM Met	0.521964	0.544682	0.479023	0.349217	0.37812	0.787601	0.510101	0.156596
	gis:epi
	Sulfur source	25uM GSSG	0.371194	0.343222	0.0816997	0.33047	0.0991188	0.698821	0.320754	0.224654
		50uM GSH	0.202475	0.710453	0.151421	0.694424	0.163057	0.590613	0.41874	0.273585
		750uM GSH	1.44163	1.05276	0.632421	0.924362	0.722703	2.47113	1.2075	0.681386
		50uM Met	0.434805	0.471563	0.503331	0.426192	0.183581	0.653505	0.445496	0.152564
	Trial #1
				aureus (yellow)			epidermidis (red)				CI
	Strain		Duplicate	Dilution	count	CFU mL	count	CFU mL	aureus:epi	Mean	Mean CI
	aureus:epi	input	1	1e-08	25	2500000000	22	2200000000	1.13636
	aureus:epi	input	2	1e-07	105	1050000000	100	1000000000	1.05	1.09318
	gis:epi	input	1	1e-08	20	2000000000	17	1700000000	1.17647
	gis:epi	input	2	1e-08	23	2300000000	19	1900000000	1.21053	1.1935
										Competitive Index
	aureus:epi			aureus (yellow)			epidermidis (red)		aureus:epi	(CI, Out/In)	Mean CI
	25uM GSSG	24hrs	1	1e-07	103	1030000000	20	200000000	5.15	4.71102
	25uM GSSG	24hrs	2	1e-07	113	1130000000	23	230000000	4.91304	4.49426	4.60264
	50uM GSH	24hrs	1	1e-07	106	1060000000	23	230000000	4.6087	4.21585
	50uM GSH	24hrs	2	1e-07	100	1000000000	14	140000000	7.14286	6.53401	5.37493
	750uM GSH	24hrs	1	1e-07	137	1370000000	13	130000000	10.5385	9.64017
	750uM GSH	24hrs	2	1e-07	89	890000000	11	110000000	8.09091	7.40125	8.52071
	50uM Met	24hrs	1	1e-07	29	290000000	48	480000000	0.604167	0.552668
	50uM Met	24hrs	2	1e-07	29	290000000	54	540000000	0.537037	0.49126	0.521964
										Competitive Index
	gis:epi			gis aureus (yellow)			epidermidis (red)		aureus:epi	(CI, Out/In)	Mean CI
	25uM GSSG	24hrs	1	1e-06	75	75000000	162	162000000	0.462963	0.387904
	25uM GSSG	24hrs	2	1e-07	11	110000000	26	260000000	0.423077	0.354485	0.371194
	50uM GSH	24hrs	1	1e-07	10	100000000	34	340000000	0.294118	0.246433
	50uM GSH	24hrs	2	1e-07	7	70000000	37	370000000	0.189189	0.158516	0.202475
	750uM GSH	24hrs	1	1e-07	49	490000000	34	340000000	1.44118	1.20752
	750uM GSH	24hrs	2	1e-07	54	540000000	27	270000000	2	1.67575	1.44163
	50uM Met	24hrs	1	1e-07	18	180000000	54	540000000	0.333333	0.279291
	50uM Met	24hrs	2	1e-07	31	310000000	44	440000000	0.704545	0.59032	0.434805
	Trial #2
		aureus			epidermidis				CI
	Strain	Dilution	count	CFU mL	count	CFU mL	A:E	Mean	Mean CI
	aureus:epi	1e-07	96	960000000	83	830000000	1.15663
	aureus:epi	1e-07	79	790000000	73	730000000	1.08219	1.11941
	gis:epi	1e-07	83	830000000	75	750000000	1.10667
	gis:epi	1e-07	83	830000000	70	700000000	1.18571	1.14619
	aureus:epi	aureus			epidermidis		A:E	Mean	Mean CI
	25uM GSSG	1e-07	67	670000000	16	160000000	4.1875	3.74081
	2	1e-07	79	790000000	10	100000000	7.9	7.05729	5.39905
	50uM GSH	1e-07	108	1080000000	19	190000000	5.68421	5.07787
	2	1e-07	104	1040000000	16	160000000	6.5	5.80663	5.44225
	750uM GSH	1e-07	76	760000000	11	110000000	6.90909	6.17209
	2	1e-07	68	680000000	10	100000000	6.8	6.07463	6.12336
	50uM Met	1e-07	23	230000000	45	450000000	0.511111	0.45659
		1e-07	34	340000000	48	480000000	0.708333	0.632774	0.544682
	gis:epi	aureus			epidermidis		A:E	Mean	Mean CI
	25uM GSSG	1e-07	13	130000000	33	330000000	0.393939	0.343695
	2	1e-07	11	110000000	28	280000000	0.392857	0.34275	0.343222
	50uM GSH	1e-07	26	260000000	37	370000000	0.702703	0.613077
	2	1e-07	25	250000000	27	270000000	0.925926	0.807829	0.710453
	750uM GSH	1e-07	27	270000000	25	250000000	1.08	0.942252
	2	1e-07	32	320000000	24	240000000	1.33333	1.16327	1.05276
	50uM Met	1e-07	20	200000000	39	390000000	0.512821	0.447413
	2	1e-07	25	250000000	44	440000000	0.568182	0.495713	0.471563
	Trial #3
		aureus			epidermidis				CI
	Strain	Dilution	count	CFU mL	count	CFU mL	A:E	Mean	Mean CI
	aureus:epi	1e-07	59	590000000	53	530000000	1.11321
	aureus:epi	1e-07	62	620000000	58	580000000	1.06897	1.09109
	gis:epi	1e-07	62	620000000	44	440000000	1.40909
	gis:epi	1e-07	53	530000000	43	430000000	1.23256	1.32082
	aureus:epi	aureus			epidermidis		A:E	Mean	Mean CI
	25uM GSSG	1e-07	74	740000000	30	300000000	2.46667	2.26074
	2	1e-07	63	630000000	23	230000000	2.73913	2.51046	2.3856
	50uM GSH	1e-07	74	740000000	30	300000000	2.46667	2.26074
	2	1e-07	60	600000000	19	190000000	3.15789	2.89427	2.5775
	750uM GSH	1e-07	114	1140000000	27	270000000	4.22222	3.86974
	2	1e-07	61	610000000	17	170000000	3.58824	3.28868	3.57921
	50uM Met	1e-07	19	190000000	34	340000000	0.558824	0.512172
		1e-07	18	180000000	37	370000000	0.486486	0.445873	0.479023
	gis:epi	aureus			epidermidis			Mean	Mean CI
	25uM GSSG	1e-07	5	50000000	42	420000000	0.119048	0.0901313
	2	1e-07	3	30000000	31	310000000	0.0967742	0.073268	0.0816997
	50uM GSH	1e-07	10	100000000	40	400000000	0.25	0.189276
	2	1e-07	9	90000000	60	600000000	0.15	0.113565	0.151421
	750uM GSH	1e-07	27	270000000	42	420000000	0.642857	0.486709
	2	1e-07	37	370000000	36	360000000	1.02778	0.778133	0.632421
	50uM Met	1e-07	31	310000000	49	490000000	0.632653	0.478983
	2	1e-07	23	230000000	33	330000000	0.69697	0.527678	0.503331
	Trial #4
		aureus			epidermidis				CI
	Strain	Dilution	count	CFU mL	count	CFU mL	A:E	Mean	Mean CI
	aureus:epi	1e-07	106	1060000000	73	730000000	1.45205
	aureus:epi	1e-08	17	1700000000	18	1800000000	0.944444	1.19825
	gis:epi	1e-07	105	1050000000	82	820000000	1.28049
	gis:epi	1e-07	120	1200000000	91	910000000	1.31868	1.29958
	aureus:epi	aureus			epidermidis		A:E	Mean	Mean CI
	25uM GSSG	1e-07	92	920000000	29	290000000	3.17241	2.64754
	2	1e-07	66	660000000	15	150000000	4.4	3.67202	3.15978
	50uM GSH	1e-07	64	640000000	16	160000000	4	3.3382
	2	1e-07	101	1010000000	21	210000000	4.80952	4.01379	3.676
	750uM GSH	1e-07	119	1190000000	13	130000000	9.15385	7.63935
	2	1e-07	122	1220000000	12	120000000	10.1667	8.4846	8.06197
	50uM Met	1e-07	13	130000000	34	340000000	0.382353	0.319093
		1e-07	15	150000000	33	330000000	0.454545	0.379341	0.349217
	gis:epi	aureus			epidermidis		A:E	Mean	Mean CI
	25uM GSSG	1e-07	25	250000000	76	760000000	0.328947	0.253117
	2	1e-07	53	530000000	100	1000000000	0.53	0.407823	0.33047
	50uM GSH	1e-07	25	250000000	29	290000000	0.862069	0.663342
	2	1e-07	33	330000000	35	350000000	0.942857	0.725507	0.694424
	750uM GSH	1e-07	27	270000000	32	320000000	0.84375	0.649246
	2	1e-07	53	530000000	34	340000000	1.55882	1.19948	0.924362
	50uM Met	1e-07	17	170000000	33	330000000	0.515152	0.396397
	2	1e-07	16	160000000	27	270000000	0.592593	0.455986	0.426192
	Trial #5
		aureus			epidermidis				CI
	Strain	Dilution	count	CFU mL	count	CFU mL	A:E	Mean	Mean CI
	aureus:epi	1e-07	74	740000000	77	770000000	0.961039
	aureus:epi	1e-07	81	810000000	70	700000000	1.15714	1.05909
	gis:epi	1e-07	119	1190000000	87	870000000	1.36782
	gis:epi	1e-07	96	960000000	89	890000000	1.07865	1.22323
	aureus:epi	aureus			epidermidis		A:E	Mean	Mean CI
	25uM GSSG	1e-07	88	880000000	24	240000000	3.66667	3.46209
	2	1e-07	106	1060000000	52	520000000	2.03846	1.92473	2.69341
	50uM GSH	1e-07	95	950000000	42	420000000	2.2619	2.1357
	2	1e-07	70	700000000	20	200000000	3.5	3.30472	2.72021
	750uM GSH	1e-07	99	990000000	20	200000000	4.95	4.67382
	2	1e-07	102	1020000000	30	300000000	3.4	3.2103	3.94206
	50uM Met	1e-07	20	200000000	96	960000000	0.208333	0.19671
		1e-07	16	160000000	27	270000000	0.592593	0.559529	0.37812
	gis:epi	aureus			epidermidis		A:E	Mean	Mean CI
	25uM GSSG	1e-07	5	50000000	39	390000000	0.128205	0.104808
	2	1e-07	4	40000000	35	350000000	0.114286	0.0934292	0.0991188
	50uM GSH	1e-07	9	90000000	40	400000000	0.225	0.183939
	2	1e-07	8	80000000	46	460000000	0.173913	0.142175	0.163057
	750uM GSH	1e-07	31	310000000	37	370000000	0.837838	0.684937
	2	1e-07	40	400000000	43	430000000	0.930233	0.76047	0.722703
	50uM Met	1e-07	9	90000000	37	370000000	0.243243	0.198853
	2	1e-07	7	70000000	34	340000000	0.205882	0.16831	0.183581
	Trial #6
		aureus			epidermidis				CI
	Strain	Dilution	count	CFU mL	count	CFU mL	A:E	Mean	Mean CI
	aureus:epi	1e-07	132	1320000000	70	700000000	1.88571
	aureus:epi	1e-07	116	1160000000	82	820000000	1.41463	1.65017
	gis:epi	1e-08	20	2000000000	15	1500000000	1.33333
	gis:epi	1e-07	80	800000000	58	580000000	1.37931	1.35632
	aureus:epi	aureus			epidermidis		A:E	Mean	Mean CI
	25uM GSSG	1e-07	63	630000000	14	140000000	4.5	2.72698
	2	1e-07	46	460000000	12	120000000	3.83333	2.32299	2.52499
	50uM GSH	1e-07	52	520000000	6	60000000	8.66667	5.25197
	2	1e-07	87	870000000	8	80000000	10.875	6.59021	5.92109
	750uM GSH	1e-07	64	640000000	3	30000000	21.3333	12.9279
	2	1e-07	69	690000000	5	50000000	13.8	8.36275	10.6453
	50uM Met	1e-06	85	85000000	65	65000000	1.30769	0.792457
		1e-06	93	93000000	72	72000000	1.29167	0.782746	0.787601
	gis:epi	aureus			epidermidis		A:E	Mean	Mean CI
	25uM GSSG	1e-06	48	48000000	40	40000000	1.2	0.884746
	2	1e-07	16	160000000	23	230000000	0.695652	0.512896	0.698821
	50uM GSH	1e-06	65	65000000	73	73000000	0.890411	0.656489
	2	1e-06	79	79000000	111	111000000	0.711712	0.524737	0.590613
	750uM GSH	1e-07	24	240000000	13	130000000	1.84615	1.36115
	2	1e-07	34	340000000	7	70000000	4.85714	3.58111	2.47113
	50uM Met	1e-06	140	140000000	110	110000000	1.27273	0.938367
	2	1e-07	12	120000000	24	240000000	0.5	0.368644	0.653505

## Sheet: Fig. S1A
			Trial 1	Trial 2	Trial 3	Trial 4						Trial 1	Trial 2	Trial 3	Trial 4						Trial 1	Trial 2	Trial 3	Trial 4						Trial 1	Trial 2	Trial 3	Trial 4						Trial 1	Trial 2	Trial 3	Trial 4
	Time	Strain	Mean_blanked	Mean_blanked	Mean_blanked	Mean_blanked	Mean	SEM		Time	Strain	Mean_blanked	Mean_blanked	Mean_blanked	Mean_blanked	Mean	SEM		Time	Strain	Mean_blanked	Mean_blanked	Mean_blanked	Mean_blanked	Mean	SEM		Time	Strain	Mean_blanked	Mean_blanked	Mean_blanked	Mean_blanked	Mean	SEM		Time	Strain	Mean_blanked	Mean_blanked	Mean_blanked	Mean_blanked	Mean	SEM
	1	JE2	0.000666667	-0.003	-0.00133333	0.00166667	-0.001	0.001		1	1055	0.00166667	-0.00133333	0.001	0.003	0.001	0.001		1	1056	-0.00133333	-0.00433333	0.000333333	0.000666667	-0.001	0.001		1	1057	-0.00166667	-0.00466667	-0.00133333	-0.000333333	-0.002	0.001		1	1059	-0.00133333	-0.00633333	-0.00133333	0.00333333	-0.001	0.002
	2	JE2	0.000666667	-0.002	-0.00133333	0.00333333	0	0.001		2	1055	0.00166667	-0.000333333	0.001	0.003	0.001	0.001		2	1056	-0.00133333	-0.00366667	0.000333333	0	-0.001	0.001		2	1057	-0.002	-0.00333333	-0.002	-0.000666667	-0.002	0.001		2	1059	-0.00166667	-0.00466667	-0.00166667	0.000333333	-0.002	0.001
	3	JE2	0.017	0.018	0.00366667	0.006	0.011	0.004		3	1055	0.00466667	0.0113333	0.01	0.006	0.008	0.002		3	1056	0.009	0.00266667	0.008	0.00566667	0.006	0.001		3	1057	0.009	0.0186667	0.011	0.00966667	0.012	0.002		3	1059	0.002	0.0123333	0.0173333	0.01	0.01	0.003
	4	JE2	0.03	0.036	0.033	0.03	0.032	0.001		4	1055	0.0196667	0.039	0.023	0.0316667	0.028	0.004		4	1056	0.0183333	0.0333333	0.0183333	0.023	0.023	0.004		4	1057	0.0116667	0.0363333	0.0213333	0.0273333	0.024	0.005		4	1059	0.0346667	0.0476667	0.0496667	0.0583333	0.048	0.005
	5	JE2	0.0596667	0.0593333	0.0843333	0.0756667	0.07	0.006		5	1055	0.0423333	0.076	0.068	0.072	0.065	0.008		5	1056	0.036	0.0483333	0.0406667	0.0466667	0.043	0.003		5	1057	0.0383333	0.067	0.0536667	0.0576667	0.054	0.006		5	1059	0.0576667	0.0823333	0.130667	0.163333	0.108	0.024
	6	JE2	0.147333	0.113	0.203667	0.188667	0.163	0.021		6	1055	0.0936667	0.156333	0.197667	0.175667	0.156	0.022		6	1056	0.0596667	0.0813333	0.0716667	0.084	0.074	0.006		6	1057	0.0706667	0.128	0.131667	0.125	0.114	0.014		6	1059	0.0933333	0.121667	0.241333	0.306	0.191	0.05
	7	JE2	0.317	0.238333	0.388333	0.366667	0.328	0.033		7	1055	0.222	0.311333	0.352333	0.332	0.304	0.029		7	1056	0.0986667	0.124667	0.12	0.140667	0.121	0.009		7	1057	0.147667	0.234667	0.255667	0.254	0.223	0.026		7	1059	0.141667	0.182	0.431667	0.566667	0.33	0.102
	8	JE2	0.503	0.434333	0.627667	0.587333	0.538	0.043		8	1055	0.364333	0.503	0.553667	0.522	0.486	0.042		8	1056	0.164333	0.194333	0.194333	0.223333	0.194	0.012		8	1057	0.248333	0.377333	0.332667	0.353333	0.328	0.028		8	1059	0.213667	0.285	0.723333	0.989	0.553	0.184
	9	JE2	0.624667	0.632667	0.743333	0.735667	0.684	0.032		9	1055	0.502667	0.647333	0.667333	0.654	0.618	0.039		9	1056	0.256667	0.287	0.275667	0.298667	0.28	0.009		9	1057	0.357	0.509667	0.448	0.474	0.447	0.033		9	1059	0.345333	0.451667	0.91	1.19033	0.724	0.198
	10	JE2	0.729333	0.759667	0.893333	0.877667	0.815	0.041		10	1055	0.596	0.749	0.799667	0.77	0.729	0.045		10	1056	0.332667	0.389	0.334667	0.389333	0.361	0.016		10	1057	0.456	0.624	0.581667	0.610667	0.568	0.038		10	1059	0.507667	0.63	1.06667	1.36633	0.893	0.198
	11	JE2	0.824333	0.878333	1.013	1.00367	0.93	0.047		11	1055	0.668667	0.853333	0.914333	0.899333	0.834	0.057		11	1056	0.405333	0.483	0.394333	0.500333	0.446	0.027		11	1057	0.545	0.716333	0.685667	0.71	0.664	0.04		11	1059	0.678333	0.828333	1.155	1.40467	1.017	0.163
	12	JE2	0.902667	0.991667	1.082	1.08533	1.015	0.043		12	1055	0.740333	0.954333	1.039	1.02967	0.941	0.069		12	1056	0.469333	0.567667	0.522333	0.591333	0.538	0.027		12	1057	0.612333	0.789667	0.770667	0.790333	0.741	0.043		12	1059	0.806333	1.01633	1.21933	1.463	1.126	0.14
	13	JE2	0.955	1.08867	1.129	1.14033	1.078	0.043		13	1055	0.805333	1.05267	1.16967	1.174	1.05	0.086		13	1056	0.527333	0.639	0.575	0.669667	0.603	0.032		13	1057	0.671667	0.854333	0.834667	0.857	0.804	0.045		13	1059	0.900333	1.15067	1.25967	1.50367	1.204	0.125
	14	JE2	0.991	1.16033	1.16267	1.172	1.121	0.044		14	1055	0.86	1.151	1.31767	1.30933	1.159	0.107		14	1056	0.583333	0.707	0.653333	0.767667	0.678	0.039		14	1057	0.720333	0.91	0.896	0.920333	0.862	0.047		14	1059	0.974	1.24767	1.28533	1.52433	1.258	0.113
	15	JE2	1.01333	1.21033	1.19033	1.20067	1.154	0.047		15	1055	0.899667	1.24267	1.404	1.41467	1.24	0.12		15	1056	0.632	0.768667	0.729	0.834667	0.741	0.042		15	1057	0.755	0.966	0.962667	0.994333	0.92	0.055		15	1059	1.03233	1.315	1.30167	1.53967	1.297	0.104
	16	JE2	1.02833	1.24333	1.20733	1.21633	1.174	0.049		16	1055	0.926667	1.31833	1.48533	1.48833	1.305	0.132		16	1056	0.680667	0.827333	0.838333	0.906333	0.813	0.047		16	1057	0.784	1.02233	1.036	1.09633	0.985	0.069		16	1059	1.07367	1.368	1.30967	1.54767	1.325	0.098
	17	JE2	1.039	1.26567	1.22767	1.23267	1.191	0.051		17	1055	0.942667	1.38567	1.53533	1.54	1.351	0.141		17	1056	0.721	0.884333	0.86	0.966667	0.858	0.051		17	1057	0.810667	1.083	1.12267	1.20833	1.056	0.086		17	1059	1.10633	1.40767	1.32033	1.55333	1.347	0.093
	18	JE2	1.04833	1.281	1.252	1.24567	1.207	0.053		18	1055	0.951667	1.44	1.57767	1.57433	1.386	0.148		18	1056	0.762333	0.938333	0.928333	1.02033	0.912	0.054		18	1057	0.827333	1.154	1.185	1.289	1.114	0.1		18	1059	1.12667	1.43867	1.33033	1.54933	1.361	0.09
	19	JE2	1.05067	1.29633	1.25167	1.24967	1.212	0.055		19	1055	0.955333	1.48267	1.58767	1.59433	1.405	0.152		19	1056	0.798	0.988667	0.992	1.08033	0.965	0.059		19	1057	0.839	1.22467	1.22467	1.343	1.158	0.11		19	1059	1.14733	1.46133	1.31933	1.547	1.369	0.087
Trial #1
	Time	OD600_1	OD600_2	OD600_3	Mean	Mean_blanked				Time	OD600_1	OD600_2	OD600_3	Mean	Mean_blanked				Time	OD600_1	OD600_2	OD600_3	Mean	Mean_blanked				Time	OD600_1	OD600_2	OD600_3	Mean	Mean_blanked				Time	OD600_1	OD600_2	OD600_3	Mean	Mean_blanked		Time
	1	0.086	0.087	0.087	0.0866667	0.000666667				1	0.085	0.093	0.085	0.0876667	0.00166667				1	0.085	0.085	0.084	0.0846667	-0.00133333				1	0.084	0.084	0.085	0.0843333	-0.00166667				1	0.084	0.085	0.085	0.0846667	-0.00133333		1	Blank	25uM GSSG	0.086
	2	0.086	0.087	0.087	0.0866667	0.000666667				2	0.086	0.092	0.085	0.0876667	0.00166667				2	0.085	0.085	0.084	0.0846667	-0.00133333				2	0.083	0.084	0.085	0.084	-0.002				2	0.084	0.084	0.085	0.0843333	-0.00166667		2	Blank	25uM GSSG	0.086
	3	0.109	0.089	0.111	0.103	0.017				3	0.093	0.093	0.086	0.0906667	0.00466667				3	0.11	0.089	0.086	0.095	0.009				3	0.114	0.085	0.086	0.095	0.009				3	0.086	0.087	0.091	0.088	0.002		3	Blank	25uM GSSG	0.086
	4	0.117	0.116	0.115	0.116	0.03				4	0.109	0.115	0.093	0.105667	0.0196667				4	0.113	0.111	0.089	0.104333	0.0183333				4	0.111	0.093	0.089	0.0976667	0.0116667				4	0.128	0.108	0.126	0.120667	0.0346667		4	Blank	25uM GSSG	0.086
	5	0.153	0.14	0.144	0.145667	0.0596667				5	0.131	0.13	0.124	0.128333	0.0423333				5	0.127	0.118	0.121	0.122	0.036				5	0.136	0.118	0.119	0.124333	0.0383333				5	0.146	0.145	0.14	0.143667	0.0576667		5	Blank	25uM GSSG	0.086
	6	0.256	0.214	0.23	0.233333	0.147333				6	0.194	0.175	0.17	0.179667	0.0936667				6	0.158	0.14	0.139	0.145667	0.0596667				6	0.192	0.141	0.137	0.156667	0.0706667				6	0.182	0.178	0.178	0.179333	0.0933333		6	Blank	25uM GSSG	0.086
	7	0.438	0.374	0.397	0.403	0.317				7	0.345	0.301	0.278	0.308	0.222				7	0.207	0.176	0.171	0.184667	0.0986667				7	0.331	0.19	0.18	0.233667	0.147667				7	0.23	0.227	0.226	0.227667	0.141667		7	Blank	25uM GSSG	0.086
	8	0.619	0.564	0.584	0.589	0.503				8	0.496	0.438	0.417	0.450333	0.364333				8	0.304	0.228	0.219	0.250333	0.164333				8	0.437	0.294	0.272	0.334333	0.248333				8	0.309	0.297	0.293	0.299667	0.213667		8	Blank	25uM GSSG	0.086
	9	0.729	0.697	0.706	0.710667	0.624667				9	0.618	0.584	0.564	0.588667	0.502667				9	0.396	0.335	0.297	0.342667	0.256667				9	0.54	0.407	0.382	0.443	0.357				9	0.439	0.449	0.406	0.431333	0.345333		9	Blank	25uM GSSG	0.086
	10	0.836	0.802	0.808	0.815333	0.729333				10	0.698	0.677	0.671	0.682	0.596				10	0.461	0.411	0.384	0.418667	0.332667				10	0.628	0.512	0.486	0.542	0.456				10	0.613	0.59	0.578	0.593667	0.507667		10	Blank	25uM GSSG	0.086
	11	0.929	0.9	0.902	0.910333	0.824333				11	0.775	0.75	0.739	0.754667	0.668667				11	0.551	0.464	0.459	0.491333	0.405333				11	0.703	0.603	0.587	0.631	0.545				11	0.802	0.756	0.735	0.764333	0.678333		11	Blank	25uM GSSG	0.086
	12	0.998	0.984	0.984	0.988667	0.902667				12	0.845	0.824	0.81	0.826333	0.740333				12	0.621	0.527	0.518	0.555333	0.469333				12	0.759	0.675	0.661	0.698333	0.612333				12	0.902	0.899	0.876	0.892333	0.806333		12	Blank	25uM GSSG	0.086
	13	1.041	1.038	1.044	1.041	0.955				13	0.906	0.89	0.878	0.891333	0.805333				13	0.685	0.59	0.565	0.613333	0.527333				13	0.805	0.743	0.725	0.757667	0.671667				13	0.993	0.987	0.979	0.986333	0.900333		13	Blank	25uM GSSG	0.086
	14	1.069	1.074	1.088	1.077	0.991				14	0.953	0.945	0.94	0.946	0.86				14	0.742	0.647	0.619	0.669333	0.583333				14	0.848	0.793	0.778	0.806333	0.720333				14	1.063	1.059	1.058	1.06	0.974		14	Blank	25uM GSSG	0.086
	15	1.086	1.095	1.117	1.09933	1.01333				15	0.982	0.986	0.989	0.985667	0.899667				15	0.785	0.701	0.668	0.718	0.632				15	0.876	0.831	0.816	0.841	0.755				15	1.117	1.116	1.122	1.11833	1.03233		15	Blank	25uM GSSG	0.086
	16	1.097	1.11	1.136	1.11433	1.02833				16	1	1.012	1.026	1.01267	0.926667				16	0.826	0.754	0.72	0.766667	0.680667				16	0.885	0.872	0.853	0.87	0.784				16	1.157	1.16	1.162	1.15967	1.07367		16	Blank	25uM GSSG	0.086
	17	1.106	1.119	1.15	1.125	1.039				17	1.011	1.028	1.047	1.02867	0.942667				17	0.858	0.794	0.769	0.807	0.721				17	0.896	0.906	0.888	0.896667	0.810667				17	1.188	1.192	1.197	1.19233	1.10633		17	Blank	25uM GSSG	0.086
	18	1.115	1.129	1.159	1.13433	1.04833				18	1.016	1.038	1.059	1.03767	0.951667				18	0.902	0.831	0.812	0.848333	0.762333				18	0.906	0.915	0.919	0.913333	0.827333				18	1.208	1.213	1.217	1.21267	1.12667		18	Blank	25uM GSSG	0.086
	19	1.108	1.135	1.167	1.13667	1.05067				19	1.018	1.041	1.065	1.04133	0.955333				19	0.939	0.866	0.847	0.884	0.798				19	0.906	0.921	0.948	0.925	0.839				19	1.221	1.239	1.24	1.23333	1.14733		19	Blank	25uM GSSG	0.086
Trial #2
	Time	OD600_1	OD600_2	OD600_3	Mean	Mean_blanked				Time	OD600_1	OD600_2	OD600_3	Mean	Mean_blanked				Time	OD600_1	OD600_2	OD600_3	Mean	Mean_blanked				Time	OD600_1	OD600_2	OD600_3	Mean	Mean_blanked				Time	OD600_1	OD600_2	OD600_3	Mean	Mean_blanked		Time
	1	0.091	0.089	0.093	0.091	-0.003				1	0.089	0.1	0.089	0.0926667	-0.00133333				1	0.089	0.091	0.089	0.0896667	-0.00433333				1	0.09	0.089	0.089	0.0893333	-0.00466667				1	0.089	0.087	0.087	0.0876667	-0.00633333		1	Blank	25uM GSSG	0.094
	2	0.092	0.09	0.094	0.092	-0.002				2	0.089	0.102	0.09	0.0936667	-0.000333333				2	0.089	0.092	0.09	0.0903333	-0.00366667				2	0.092	0.09	0.09	0.0906667	-0.00333333				2	0.091	0.088	0.089	0.0893333	-0.00466667		2	Blank	25uM GSSG	0.094
	3	0.122	0.093	0.121	0.112	0.018				3	0.091	0.129	0.096	0.105333	0.0113333				3	0.103	0.095	0.092	0.0966667	0.00266667				3	0.123	0.116	0.099	0.112667	0.0186667				3	0.122	0.103	0.094	0.106333	0.0123333		3	Blank	25uM GSSG	0.094
	4	0.127	0.128	0.135	0.13	0.036				4	0.122	0.15	0.127	0.133	0.039				4	0.126	0.129	0.127	0.127333	0.0333333				4	0.142	0.125	0.124	0.130333	0.0363333				4	0.15	0.138	0.137	0.141667	0.0476667		4	Blank	25uM GSSG	0.094
	5	0.152	0.142	0.166	0.153333	0.0593333				5	0.151	0.197	0.162	0.17	0.076				5	0.15	0.141	0.136	0.142333	0.0483333				5	0.188	0.152	0.143	0.161	0.067				5	0.194	0.171	0.164	0.176333	0.0823333		5	Blank	25uM GSSG	0.094
	6	0.2	0.185	0.236	0.207	0.113				6	0.219	0.307	0.225	0.250333	0.156333				6	0.188	0.175	0.163	0.175333	0.0813333				6	0.284	0.201	0.181	0.222	0.128				6	0.243	0.206	0.198	0.215667	0.121667		6	Blank	25uM GSSG	0.094
	7	0.317	0.281	0.399	0.332333	0.238333				7	0.366	0.478	0.372	0.405333	0.311333				7	0.246	0.215	0.195	0.218667	0.124667				7	0.453	0.292	0.241	0.328667	0.234667				7	0.312	0.264	0.252	0.276	0.182		7	Blank	25uM GSSG	0.094
	8	0.513	0.461	0.611	0.528333	0.434333				8	0.561	0.675	0.555	0.597	0.503				8	0.346	0.279	0.24	0.288333	0.194333				8	0.594	0.453	0.367	0.471333	0.377333				8	0.455	0.36	0.322	0.379	0.285		8	Blank	25uM GSSG	0.094
	9	0.725	0.671	0.784	0.726667	0.632667				9	0.715	0.79	0.719	0.741333	0.647333				9	0.456	0.378	0.309	0.381	0.287				9	0.714	0.593	0.504	0.603667	0.509667				9	0.654	0.534	0.449	0.545667	0.451667		9	Blank	25uM GSSG	0.094
	10	0.847	0.82	0.894	0.853667	0.759667				10	0.817	0.894	0.818	0.843	0.749				10	0.557	0.476	0.416	0.483	0.389				10	0.811	0.709	0.634	0.718	0.624				10	0.848	0.689	0.635	0.724	0.63		10	Blank	25uM GSSG	0.094
	11	0.967	0.94	1.01	0.972333	0.878333				11	0.925	1	0.917	0.947333	0.853333				11	0.665	0.563	0.503	0.577	0.483				11	0.888	0.803	0.74	0.810333	0.716333				11	1.042	0.893	0.832	0.922333	0.828333		11	Blank	25uM GSSG	0.094
	12	1.081	1.059	1.117	1.08567	0.991667				12	1.028	1.102	1.015	1.04833	0.954333				12	0.745	0.659	0.581	0.661667	0.567667				12	0.947	0.885	0.819	0.883667	0.789667				12	1.236	1.081	1.014	1.11033	1.01633		12	Blank	25uM GSSG	0.094
	13	1.176	1.163	1.209	1.18267	1.08867				13	1.129	1.204	1.107	1.14667	1.05267				13	0.817	0.737	0.645	0.733	0.639				13	1.01	0.943	0.892	0.948333	0.854333				13	1.335	1.236	1.163	1.24467	1.15067		13	Blank	25uM GSSG	0.094
	14	1.247	1.24	1.276	1.25433	1.16033				14	1.23	1.312	1.193	1.245	1.151				14	0.883	0.807	0.713	0.801	0.707				14	1.064	0.998	0.95	1.004	0.91				14	1.411	1.341	1.273	1.34167	1.24767		14	Blank	25uM GSSG	0.094
	15	1.293	1.294	1.326	1.30433	1.21033				15	1.333	1.418	1.259	1.33667	1.24267				15	0.939	0.876	0.773	0.862667	0.768667				15	1.122	1.061	0.997	1.06	0.966				15	1.471	1.414	1.342	1.409	1.315		15	Blank	25uM GSSG	0.094
	16	1.325	1.33	1.357	1.33733	1.24333				16	1.423	1.503	1.311	1.41233	1.31833				16	0.994	0.934	0.836	0.921333	0.827333				16	1.185	1.114	1.05	1.11633	1.02233				16	1.514	1.467	1.405	1.462	1.368		16	Blank	25uM GSSG	0.094
	17	1.344	1.357	1.378	1.35967	1.26567				17	1.502	1.579	1.358	1.47967	1.38567				17	1.055	0.983	0.897	0.978333	0.884333				17	1.254	1.174	1.103	1.177	1.083				17	1.546	1.505	1.454	1.50167	1.40767		17	Blank	25uM GSSG	0.094
	18	1.359	1.374	1.392	1.375	1.281				18	1.571	1.639	1.392	1.534	1.44				18	1.117	1.031	0.949	1.03233	0.938333				18	1.342	1.239	1.163	1.248	1.154				18	1.572	1.536	1.49	1.53267	1.43867		18	Blank	25uM GSSG	0.094
	19	1.372	1.391	1.408	1.39033	1.29633				19	1.626	1.682	1.422	1.57667	1.48267				19	1.172	1.082	0.994	1.08267	0.988667				19	1.431	1.305	1.22	1.31867	1.22467				19	1.591	1.559	1.516	1.55533	1.46133		19	Blank	25uM GSSG	0.094
Trial #3
	Time	OD600_1	OD600_2	OD600_3	Mean	Mean_blanked				Time	OD600_1	OD600_2	OD600_3	Mean	Mean_blanked				Time	OD600_1	OD600_2	OD600_3	Mean	Mean_blanked				Time	OD600_1	OD600_2	OD600_3	Mean	Mean_blanked				Time	OD600_1	OD600_2	OD600_3	Mean	Mean_blanked		Time
	1	0.088	0.088	0.087	0.0876667	-0.00133333				1	0.088	0.096	0.086	0.09	0.001				1	0.085	0.096	0.087	0.0893333	0.000333333				1	0.086	0.089	0.088	0.0876667	-0.00133333				1	0.089	0.086	0.088	0.0876667	-0.00133333		1	Blank	25uM GSSG	0.089
	2	0.088	0.089	0.086	0.0876667	-0.00133333				2	0.089	0.095	0.086	0.09	0.001				2	0.086	0.096	0.086	0.0893333	0.000333333				2	0.085	0.088	0.088	0.087	-0.002				2	0.089	0.086	0.087	0.0873333	-0.00166667		2	Blank	25uM GSSG	0.089
	3	0.095	0.094	0.089	0.0926667	0.00366667				3	0.1	0.11	0.087	0.099	0.01				3	0.09	0.099	0.102	0.097	0.008				3	0.096	0.099	0.105	0.1	0.011				3	0.11	0.104	0.105	0.106333	0.0173333		3	Blank	25uM GSSG	0.089
	4	0.118	0.134	0.114	0.122	0.033				4	0.11	0.116	0.11	0.112	0.023				4	0.101	0.115	0.106	0.107333	0.0183333				4	0.11	0.115	0.106	0.110333	0.0213333				4	0.139	0.133	0.144	0.138667	0.0496667		4	Blank	25uM GSSG	0.089
	5	0.174	0.184	0.159	0.172333	0.0843333				5	0.157	0.158	0.153	0.156	0.068				5	0.124	0.134	0.128	0.128667	0.0406667				5	0.142	0.147	0.136	0.141667	0.0536667				5	0.209	0.21	0.237	0.218667	0.130667		5	Blank	25uM GSSG	0.088
	6	0.296	0.301	0.278	0.291667	0.203667				6	0.292	0.284	0.281	0.285667	0.197667				6	0.147	0.168	0.164	0.159667	0.0716667				6	0.22	0.234	0.205	0.219667	0.131667				6	0.314	0.316	0.358	0.329333	0.241333		6	Blank	25uM GSSG	0.088
	7	0.493	0.48	0.459	0.477333	0.388333				7	0.446	0.433	0.445	0.441333	0.352333				7	0.191	0.214	0.222	0.209	0.12				7	0.343	0.359	0.332	0.344667	0.255667				7	0.493	0.497	0.572	0.520667	0.431667		7	Blank	25uM GSSG	0.089
	8	0.802	0.694	0.651	0.715667	0.627667				8	0.647	0.636	0.642	0.641667	0.553667				8	0.26	0.288	0.299	0.282333	0.194333				8	0.416	0.439	0.407	0.420667	0.332667				8	0.777	0.828	0.829	0.811333	0.723333		8	Blank	25uM GSSG	0.088
	9	0.843	0.838	0.813	0.831333	0.743333				9	0.758	0.753	0.755	0.755333	0.667333				9	0.338	0.359	0.394	0.363667	0.275667				9	0.54	0.567	0.501	0.536	0.448				9	1.004	1.005	0.985	0.998	0.91		9	Blank	25uM GSSG	0.088
	10	0.994	0.983	0.967	0.981333	0.893333				10	0.883	0.912	0.868	0.887667	0.799667				10	0.389	0.417	0.462	0.422667	0.334667				10	0.676	0.701	0.632	0.669667	0.581667				10	1.196	1.176	1.092	1.15467	1.06667		10	Blank	25uM GSSG	0.088
	11	1.105	1.101	1.097	1.101	1.013				11	1.018	0.997	0.992	1.00233	0.914333				11	0.457	0.49	0.5	0.482333	0.394333				11	0.778	0.804	0.739	0.773667	0.685667				11	1.3	1.279	1.15	1.243	1.155		11	Blank	25uM GSSG	0.088
	12	1.171	1.172	1.167	1.17	1.082				12	1.15	1.133	1.098	1.127	1.039				12	0.644	0.596	0.591	0.610333	0.522333				12	0.864	0.89	0.822	0.858667	0.770667				12	1.366	1.363	1.193	1.30733	1.21933		12	Blank	25uM GSSG	0.088
	13	1.214	1.225	1.212	1.217	1.129				13	1.305	1.255	1.213	1.25767	1.16967				13	0.638	0.68	0.671	0.663	0.575				13	0.925	0.948	0.895	0.922667	0.834667				13	1.41	1.396	1.237	1.34767	1.25967		13	Blank	25uM GSSG	0.088
	14	1.246	1.258	1.248	1.25067	1.16267				14	1.488	1.393	1.336	1.40567	1.31767				14	0.713	0.754	0.757	0.741333	0.653333				14	0.996	1.018	0.938	0.984	0.896				14	1.433	1.425	1.262	1.37333	1.28533		14	Blank	25uM GSSG	0.088
	15	1.274	1.294	1.267	1.27833	1.19033				15	1.532	1.498	1.446	1.492	1.404				15	0.793	0.837	0.821	0.817	0.729				15	1.077	1.094	0.981	1.05067	0.962667				15	1.447	1.442	1.28	1.38967	1.30167		15	Blank	25uM GSSG	0.088
	16	1.292	1.313	1.281	1.29533	1.20733				16	1.602	1.589	1.529	1.57333	1.48533				16	0.864	0.914	1.001	0.926333	0.838333				16	1.167	1.179	1.026	1.124	1.036				16	1.456	1.449	1.288	1.39767	1.30967		16	Blank	25uM GSSG	0.088
	17	1.312	1.343	1.292	1.31567	1.22767				17	1.654	1.626	1.59	1.62333	1.53533				17	0.923	0.985	0.936	0.948	0.86				17	1.269	1.296	1.067	1.21067	1.12267				17	1.464	1.456	1.305	1.40833	1.32033		17	Blank	25uM GSSG	0.088
	18	1.333	1.384	1.303	1.34	1.252				18	1.659	1.703	1.635	1.66567	1.57767				18	1.012	1.046	0.991	1.01633	0.928333				18	1.345	1.372	1.102	1.273	1.185				18	1.473	1.467	1.315	1.41833	1.33033		18	Blank	25uM GSSG	0.088
	19	1.334	1.379	1.306	1.33967	1.25167				19	1.675	1.69	1.662	1.67567	1.58767				19	1.065	1.114	1.061	1.08	0.992				19	1.39	1.412	1.136	1.31267	1.22467				19	1.459	1.456	1.307	1.40733	1.31933		19	Blank	25uM GSSG	0.088
Trial #4
	Time	OD600_1	OD600_2	OD600_3	Mean	Mean_blanked				Time	OD600_1	OD600_2	OD600_3	Mean	Mean_blanked				Time	OD600_1	OD600_2	OD600_3	Mean	Mean_blanked				Time	OD600_1	OD600_2	OD600_3	Mean	Mean_blanked				Time	OD600_1	OD600_2	OD600_3	Mean	Mean_blanked		Time
	1	0.087	0.092	0.087	0.0886667	0.00166667				1	0.087	0.096	0.087	0.09	0.003				1	0.087	0.089	0.087	0.0876667	0.000666667				1	0.085	0.087	0.088	0.0866667	-0.000333333				1	0.087	0.096	0.088	0.0903333	0.00333333		1	Blank	25uM GSSG	0.087
	2	0.086	0.098	0.087	0.0903333	0.00333333				2	0.087	0.096	0.087	0.09	0.003				2	0.087	0.088	0.086	0.087	0				2	0.085	0.086	0.088	0.0863333	-0.000666667				2	0.085	0.089	0.088	0.0873333	0.000333333		2	Blank	25uM GSSG	0.087
	3	0.089	0.098	0.092	0.093	0.006				3	0.09	0.098	0.091	0.093	0.006				3	0.097	0.091	0.09	0.0926667	0.00566667				3	0.105	0.096	0.089	0.0966667	0.00966667				3	0.103	0.094	0.094	0.097	0.01		3	Blank	25uM GSSG	0.087
	4	0.114	0.113	0.124	0.117	0.03				4	0.113	0.121	0.122	0.118667	0.0316667				4	0.114	0.11	0.106	0.11	0.023				4	0.118	0.113	0.112	0.114333	0.0273333				4	0.141	0.152	0.143	0.145333	0.0583333		4	Blank	25uM GSSG	0.087
	5	0.155	0.162	0.168	0.161667	0.0756667				5	0.151	0.162	0.161	0.158	0.072				5	0.136	0.137	0.125	0.132667	0.0466667				5	0.147	0.142	0.142	0.143667	0.0576667				5	0.24	0.259	0.249	0.249333	0.163333		5	Blank	25uM GSSG	0.086
	6	0.26	0.279	0.285	0.274667	0.188667				6	0.26	0.264	0.261	0.261667	0.175667				6	0.174	0.174	0.162	0.17	0.084				6	0.226	0.204	0.203	0.211	0.125				6	0.384	0.395	0.397	0.392	0.306		6	Blank	25uM GSSG	0.086
	7	0.43	0.457	0.471	0.452667	0.366667				7	0.419	0.418	0.417	0.418	0.332				7	0.232	0.231	0.217	0.226667	0.140667				7	0.357	0.335	0.328	0.34	0.254				7	0.675	0.637	0.646	0.652667	0.566667		7	Blank	25uM GSSG	0.086
	8	0.653	0.683	0.684	0.673333	0.587333				8	0.604	0.608	0.612	0.608	0.522				8	0.314	0.311	0.303	0.309333	0.223333				8	0.453	0.431	0.434	0.439333	0.353333				8	1.163	0.954	1.108	1.075	0.989		8	Blank	25uM GSSG	0.086
	9	0.811	0.825	0.829	0.821667	0.735667				9	0.735	0.74	0.745	0.74	0.654				9	0.387	0.389	0.378	0.384667	0.298667				9	0.591	0.55	0.539	0.56	0.474				9	1.379	1.326	1.124	1.27633	1.19033		9	Blank	25uM GSSG	0.086
	10	0.95	0.968	0.973	0.963667	0.877667				10	0.859	0.853	0.856	0.856	0.77				10	0.507	0.468	0.451	0.475333	0.389333				10	0.723	0.694	0.673	0.696667	0.610667				10	1.428	1.376	1.553	1.45233	1.36633		10	Blank	25uM GSSG	0.086
	11	1.078	1.091	1.1	1.08967	1.00367				11	1	0.98	0.976	0.985333	0.899333				11	0.664	0.582	0.513	0.586333	0.500333				11	0.824	0.791	0.773	0.796	0.71				11	1.555	1.482	1.435	1.49067	1.40467		11	Blank	25uM GSSG	0.086
	12	1.163	1.171	1.18	1.17133	1.08533				12	1.153	1.116	1.078	1.11567	1.02967				12	0.71	0.697	0.625	0.677333	0.591333				12	0.892	0.877	0.86	0.876333	0.790333				12	1.627	1.55	1.47	1.549	1.463		12	Blank	25uM GSSG	0.086
	13	1.223	1.224	1.232	1.22633	1.14033				13	1.326	1.269	1.185	1.26	1.174				13	0.78	0.78	0.707	0.755667	0.669667				13	0.955	0.942	0.932	0.943	0.857				13	1.665	1.588	1.516	1.58967	1.50367		13	Blank	25uM GSSG	0.086
	14	1.251	1.258	1.265	1.258	1.172				14	1.474	1.42	1.292	1.39533	1.30933				14	0.865	0.866	0.83	0.853667	0.767667				14	1.018	1.014	0.987	1.00633	0.920333				14	1.678	1.6	1.553	1.61033	1.52433		14	Blank	25uM GSSG	0.086
	15	1.28	1.292	1.288	1.28667	1.20067				15	1.579	1.53	1.393	1.50067	1.41467				15	0.942	0.953	0.867	0.920667	0.834667				15	1.104	1.084	1.053	1.08033	0.994333				15	1.698	1.606	1.573	1.62567	1.53967		15	Blank	25uM GSSG	0.086
	16	1.296	1.308	1.303	1.30233	1.21633				16	1.644	1.608	1.471	1.57433	1.48833				16	1.007	1.033	0.937	0.992333	0.906333				16	1.246	1.175	1.126	1.18233	1.09633				16	1.712	1.611	1.578	1.63367	1.54767		16	Blank	25uM GSSG	0.086
	17	1.308	1.333	1.315	1.31867	1.23267				17	1.682	1.664	1.532	1.626	1.54				17	1.076	1.079	1.003	1.05267	0.966667				17	1.353	1.303	1.227	1.29433	1.20833				17	1.722	1.615	1.581	1.63933	1.55333		17	Blank	25uM GSSG	0.086
	18	1.323	1.348	1.324	1.33167	1.24567				18	1.706	1.695	1.58	1.66033	1.57433				18	1.13	1.138	1.051	1.10633	1.02033				18	1.42	1.393	1.312	1.375	1.289				18	1.716	1.609	1.581	1.63533	1.54933		18	Blank	25uM GSSG	0.086
	19	1.331	1.349	1.327	1.33567	1.24967				19	1.714	1.717	1.61	1.68033	1.59433				19	1.2	1.196	1.103	1.16633	1.08033				19	1.454	1.439	1.394	1.429	1.343				19	1.712	1.602	1.585	1.633	1.547		19	Blank	25uM GSSG	0.086

[truncated: 21 more sheets: Fig. S1B, Fig. S2, Fig. S3A, Fig. S3B, Fig. S3C, Fig. S5C, Fig. S7, Fig. S8A, Fig. S8B, Fig. S8C, Fig. S8D, Fig. S8E, Fig. S8F, Fig. S8G, Fig. S10A, Fig. S10B, Fig. S10C, Fig. S10D, Fig. S10E, Fig. S10F …]
